# Supplementary material for: Assessment of a screening tool to aid home-based identification of adolescents (aged 10–14) living with HIV in Zambia and South Africa: HPTN 071 (PopART) study
Source: PLoS One. 2024 Feb 16;19(2):e0266573. doi: 10.1371/journal.pone.0266573 (PMC10871489; doi:10.1371/journal.pone.0266573)
Supplement: S1 Data — (XLSX) [file pone.0266573.s001.xlsx]

## Sheet: Zambia
Community	sex	age	HIV status (slef reported)	In HIV care	On ART	Accepted HIV test from CHiP	HIV test result	Answer to screening question 1 - Has child been admitted to hospital?	Answer to screening question 2 - Has child got skin problems?	Answer to screening question 3 - Has child's parent died?	Answer to screening question 4 - Is child in poor health?	Screening result (Answered yes to any one of screening questions)	Number of children
1	Male	10	Not self-report HIV+	No	No	Yes	Positive	No	No	No	Yes	Yes	1
1	Male	10	Not self-report HIV+			No		No	No	No	No	No	40
1	Male	10	Not self-report HIV+			No		No	No	Yes	No	Yes	1
1	Male	10	Not self-report HIV+			No		No	Yes	No	No	Yes	1
1	Male	10	Not self-report HIV+			No		Yes	Yes	Yes	Yes	Yes	1
1	Male	10	Not self-report HIV+			No		No	No	No	No	No	18
1	Male	10	Not self-report HIV+			Yes	Negative	No	No	No	No	No	271
1	Male	10	Not self-report HIV+			Yes	Negative	No	No	No	Yes	Yes	2
1	Male	10	Not self-report HIV+			Yes	Negative	No	No	Yes	No	Yes	17
1	Male	10	Not self-report HIV+			Yes	Negative	No	Yes	No	No	Yes	3
1	Male	10	Not self-report HIV+			Yes	Negative	No	Yes	Yes	No	Yes	1
1	Male	10	Not self-report HIV+			Yes	Negative	Yes	No	No	No	Yes	9
1	Male	10	Self-report HIV+	Yes	Yes			No	No	No	No	No	2
1	Male	11	Not self-report HIV+	No	No	Yes	Positive	No	No	No	No	No	1
1	Male	11	Not self-report HIV+			No		No	No	No	No	No	35
1	Male	11	Not self-report HIV+			No		No	No	Yes	No	Yes	6
1	Male	11	Not self-report HIV+			No		No	No	No	No	No	23
1	Male	11	Not self-report HIV+			No		No	No	Yes	No	Yes	3
1	Male	11	Not self-report HIV+			Yes	Negative	No	No	No	No	No	245
1	Male	11	Not self-report HIV+			Yes	Negative	No	No	Yes	No	Yes	15
1	Male	11	Not self-report HIV+			Yes	Negative	No	No	Yes	Yes	Yes	3
1	Male	11	Not self-report HIV+			Yes	Negative	No	Yes	No	No	Yes	4
1	Male	11	Not self-report HIV+			Yes	Negative	No	Yes	Yes	No	Yes	1
1	Male	11	Not self-report HIV+			Yes	Negative	Yes	No	No	No	Yes	4
1	Male	11	Not self-report HIV+			Yes	Negative	Yes	No	Yes	No	Yes	1
1	Male	11	Self-report HIV+	Yes	Yes			No	No	Yes	No	Yes	1
1	Male	12	Not self-report HIV+	No	No	Yes	Positive	No	No	No	No	No	1
1	Male	12	Not self-report HIV+	No	No	Yes	Positive	No	No	Yes	No	Yes	1
1	Male	12	Not self-report HIV+			No		No	No	No	No	No	23
1	Male	12	Not self-report HIV+			No		No	No	Yes	No	Yes	3
1	Male	12	Not self-report HIV+			No		No	No	No	No	No	9
1	Male	12	Not self-report HIV+			No		No	No	Yes	No	Yes	2
1	Male	12	Not self-report HIV+			No		No	Yes	No	No	Yes	1
1	Male	12	Not self-report HIV+			Yes	Negative	No	No	No	No	No	242
1	Male	12	Not self-report HIV+			Yes	Negative	No	No	No	Yes	Yes	1
1	Male	12	Not self-report HIV+			Yes	Negative	No	No	Yes	No	Yes	18
1	Male	12	Not self-report HIV+			Yes	Negative	No	Yes	No	No	Yes	2
1	Male	12	Not self-report HIV+			Yes	Negative	Yes	No	No	No	Yes	3
1	Male	12	Not self-report HIV+			Yes	Negative	Yes	No	Yes	No	Yes	1
1	Male	12	Not self-report HIV+			Yes	Negative	Yes	Yes	No	No	Yes	1
1	Male	12	Self-report HIV+	Yes	Yes			No	No	No	No	No	2
1	Male	12	Self-report HIV+	Yes	Yes			No	No	Yes	No	Yes	1
1	Male	12	Self-report HIV+	Yes	Yes			No	Yes	No	No	Yes	1
1	Male	12	Self-report HIV+	Yes	Yes			Yes	No	No	No	Yes	1
1	Male	12	Self-report HIV+	Yes	Yes			Yes	No	Yes	Yes	Yes	1
1	Male	13	Not self-report HIV+	No	No	Yes	Positive	No	No	No	No	No	1
1	Male	13	Not self-report HIV+	No	No	Yes	Positive	No	No	Yes	No	Yes	1
1	Male	13	Not self-report HIV+	No	No	Yes	Positive	No	Yes	No	No	Yes	1
1	Male	13	Not self-report HIV+			No		No	No	No	No	No	26
1	Male	13	Not self-report HIV+			No		No	No	Yes	No	Yes	3
1	Male	13	Not self-report HIV+			No		No	No	No	No	No	19
1	Male	13	Not self-report HIV+			No		No	No	Yes	No	Yes	3
1	Male	13	Not self-report HIV+			Yes	Negative	No	No	No	No	No	218
1	Male	13	Not self-report HIV+			Yes	Negative	No	No	No	Yes	Yes	3
1	Male	13	Not self-report HIV+			Yes	Negative	No	No	Yes	No	Yes	34
1	Male	13	Not self-report HIV+			Yes	Negative	No	Yes	Yes	No	Yes	1
1	Male	13	Not self-report HIV+			Yes	Negative	Yes	No	No	No	Yes	4
1	Male	13	Not self-report HIV+			Yes	Negative	Yes	No	Yes	Yes	Yes	1
1	Male	13	Not self-report HIV+			Yes	Negative	Yes	Yes	No	No	Yes	1
1	Male	13	Self-report HIV+	No	No			No	No	No	No	No	1
1	Male	13	Self-report HIV+	Yes	Yes			No	No	No	No	No	5
1	Male	13	Self-report HIV+	Yes	Yes			No	No	No	Yes	Yes	1
1	Male	13	Self-report HIV+	Yes	Yes			No	No	Yes	No	Yes	4
1	Male	13	Self-report HIV+	Yes	Yes			Yes	No	No	No	Yes	3
1	Male	14	Not self-report HIV+	No	No	Yes	Positive	No	No	No	No	No	2
1	Male	14	Not self-report HIV+			No		No	No	No	No	No	23
1	Male	14	Not self-report HIV+			No		No	No	Yes	No	Yes	1
1	Male	14	Not self-report HIV+			No		Yes	No	No	No	Yes	2
1	Male	14	Not self-report HIV+			No		No	No	No	No	No	9
1	Male	14	Not self-report HIV+			No		No	No	Yes	No	Yes	4
1	Male	14	Not self-report HIV+			Yes	Negative	No	No	No	No	No	184
1	Male	14	Not self-report HIV+			Yes	Negative	No	No	No	Yes	Yes	1
1	Male	14	Not self-report HIV+			Yes	Negative	No	No	Yes	No	Yes	29
1	Male	14	Not self-report HIV+			Yes	Negative	No	Yes	No	No	Yes	1
1	Male	14	Not self-report HIV+			Yes	Negative	Yes	No	No	No	Yes	1
1	Male	14	Not self-report HIV+			Yes	Negative	Yes	No	Yes	No	Yes	5
1	Male	14	Not self-report HIV+			Yes	Negative	Yes	No	Yes	Yes	Yes	1
1	Male	14	Self-report HIV+	Yes	Yes			No	No	No	Yes	Yes	1
1	Male	14	Self-report HIV+	Yes	Yes			No	No	Yes	No	Yes	2
1	Male	14	Self-report HIV+	Yes	Yes			Yes	Yes	Yes	Yes	Yes	1
1	Female	10	Not self-report HIV+	No	No	Yes	Positive	No	No	No	No	No	1
1	Female	10	Not self-report HIV+			No		No	No	No	No	No	43
1	Female	10	Not self-report HIV+			No		No	No	Yes	No	Yes	4
1	Female	10	Not self-report HIV+			No		No	No	No	No	No	18
1	Female	10	Not self-report HIV+			No		No	No	Yes	No	Yes	1
1	Female	10	Not self-report HIV+			No		Yes	Yes	No	No	Yes	1
1	Female	10	Not self-report HIV+			Yes	Negative	No	No	No	No	No	307
1	Female	10	Not self-report HIV+			Yes	Negative	No	No	No	Yes	Yes	1
1	Female	10	Not self-report HIV+			Yes	Negative	No	No	Yes	No	Yes	19
1	Female	10	Not self-report HIV+			Yes	Negative	No	Yes	No	No	Yes	4
1	Female	10	Not self-report HIV+			Yes	Negative	No	Yes	No	Yes	Yes	1
1	Female	10	Not self-report HIV+			Yes	Negative	Yes	No	No	No	Yes	9
1	Female	10	Self-report HIV+	Yes	Yes			No	No	No	No	No	2
1	Female	10	Self-report HIV+	Yes	Yes			No	No	Yes	No	Yes	3
1	Female	11	Not self-report HIV+			No		No	No	No	No	No	36
1	Female	11	Not self-report HIV+			No		No	No	Yes	No	Yes	2
1	Female	11	Not self-report HIV+			No		Yes	No	No	No	Yes	1
1	Female	11	Not self-report HIV+			No		No	No	No	No	No	16
1	Female	11	Not self-report HIV+			No		No	Yes	No	No	Yes	1
1	Female	11	Not self-report HIV+			Yes	Negative	No	No	No	No	No	262
1	Female	11	Not self-report HIV+			Yes	Negative	No	No	No	Yes	Yes	3
1	Female	11	Not self-report HIV+			Yes	Negative	No	No	Yes	No	Yes	36
1	Female	11	Not self-report HIV+			Yes	Negative	No	Yes	No	Yes	Yes	1
1	Female	11	Not self-report HIV+			Yes	Negative	Yes	No	No	No	Yes	6
1	Female	11	Not self-report HIV+			Yes	Negative	Yes	No	Yes	No	Yes	1
1	Female	11	Self-report HIV+	Yes	Yes			No	No	No	No	No	4
1	Female	11	Self-report HIV+	Yes	Yes			No	No	Yes	No	Yes	2
1	Female	12	Not self-report HIV+	No	No	Yes	Positive	No	No	No	No	No	1
1	Female	12	Not self-report HIV+	No	No	Yes	Positive	No	No	Yes	No	Yes	1
1	Female	12	Not self-report HIV+			No		No	No	No	No	No	40
1	Female	12	Not self-report HIV+			No		No	No	Yes	No	Yes	1
1	Female	12	Not self-report HIV+			No		Yes	No	No	No	Yes	1
1	Female	12	Not self-report HIV+			No		No	No	No	No	No	15
1	Female	12	Not self-report HIV+			No		No	No	Yes	No	Yes	1
1	Female	12	Not self-report HIV+			No		Yes	Yes	Yes	No	Yes	1
1	Female	12	Not self-report HIV+			Yes	Negative	No	No	No	No	No	286
1	Female	12	Not self-report HIV+			Yes	Negative	No	No	No	Yes	Yes	2
1	Female	12	Not self-report HIV+			Yes	Negative	No	No	Yes	No	Yes	31
1	Female	12	Not self-report HIV+			Yes	Negative	No	Yes	No	Yes	Yes	1
1	Female	12	Not self-report HIV+			Yes	Negative	Yes	No	No	No	Yes	4
1	Female	12	Self-report HIV+	No	No			No	No	No	No	No	1
1	Female	12	Self-report HIV+	Yes	Yes			No	No	No	No	No	8
1	Female	12	Self-report HIV+	Yes	Yes			No	No	No	Yes	Yes	1
1	Female	12	Self-report HIV+	Yes	Yes			No	No	Yes	No	Yes	1
1	Female	12	Self-report HIV+	Yes	Yes			Yes	No	Yes	No	Yes	2
1	Female	12	Self-report HIV+	Yes	Yes			Yes	No	Yes	Yes	Yes	1
1	Female	13	Not self-report HIV+			No		No	No	No	No	No	36
1	Female	13	Not self-report HIV+			No		No	No	No	Yes	Yes	1
1	Female	13	Not self-report HIV+			No		No	No	Yes	No	Yes	2
1	Female	13	Not self-report HIV+			No		No	No	No	No	No	17
1	Female	13	Not self-report HIV+			No		No	No	Yes	No	Yes	3
1	Female	13	Not self-report HIV+			Yes	Negative	No	No	No	No	No	283
1	Female	13	Not self-report HIV+			Yes	Negative	No	No	No	Yes	Yes	2
1	Female	13	Not self-report HIV+			Yes	Negative	No	No	Yes	No	Yes	41
1	Female	13	Not self-report HIV+			Yes	Negative	No	Yes	No	No	Yes	3
1	Female	13	Not self-report HIV+			Yes	Negative	Yes	No	No	No	Yes	8
1	Female	13	Not self-report HIV+			Yes	Negative	Yes	Yes	No	No	Yes	1
1	Female	13	Self-report HIV+	Yes	Yes			No	No	Yes	No	Yes	1
1	Female	13	Self-report HIV+	Yes	Yes			No	Yes	No	No	Yes	1
1	Female	13	Self-report HIV+	Yes	Yes			Yes	No	No	No	Yes	1
1	Female	14	Not self-report HIV+	No	No	Yes	Positive	No	No	No	No	No	1
1	Female	14	Not self-report HIV+	No	No	Yes	Positive	No	No	Yes	No	Yes	1
1	Female	14	Not self-report HIV+			No		No	No	No	No	No	35
1	Female	14	Not self-report HIV+			No		Yes	No	No	No	Yes	1
1	Female	14	Not self-report HIV+			No		No	No	No	No	No	15
1	Female	14	Not self-report HIV+			No		No	No	No	Yes	Yes	1
1	Female	14	Not self-report HIV+			No		No	No	Yes	No	Yes	2
1	Female	14	Not self-report HIV+			No		Yes	No	No	No	Yes	2
1	Female	14	Not self-report HIV+			No		Yes	No	No	Yes	Yes	1
1	Female	14	Not self-report HIV+			Yes	Negative	No	No	No	No	No	304
1	Female	14	Not self-report HIV+			Yes	Negative	No	No	No	Yes	Yes	1
1	Female	14	Not self-report HIV+			Yes	Negative	No	No	Yes	No	Yes	45
1	Female	14	Not self-report HIV+			Yes	Negative	No	Yes	No	No	Yes	2
1	Female	14	Not self-report HIV+			Yes	Negative	No	Yes	No	Yes	Yes	2
1	Female	14	Not self-report HIV+			Yes	Negative	Yes	No	No	No	Yes	5
1	Female	14	Not self-report HIV+			Yes	Negative	Yes	No	No	Yes	Yes	1
1	Female	14	Not self-report HIV+			Yes	Negative	Yes	No	Yes	No	Yes	1
1	Female	14	Not self-report HIV+			Yes	Negative	Yes	Yes	No	No	Yes	1
1	Female	14	Not self-report HIV+			Yes	Negative	Yes	Yes	Yes	Yes	Yes	2
1	Female	14	Self-report HIV+	No	No			No	No	No	No	No	1
1	Female	14	Self-report HIV+	Yes	No			No	No	No	No	No	1
1	Female	14	Self-report HIV+	Yes	No			No	Yes	Yes	Yes	Yes	1
1	Female	14	Self-report HIV+	Yes	Yes			No	No	No	No	No	2
1	Female	14	Self-report HIV+	Yes	Yes			No	No	Yes	No	Yes	2
2	Male	10	Not self-report HIV+	No	No	Yes	Positive	No	No	No	No	No	1
2	Male	10	Not self-report HIV+	No	No	Yes	Positive	No	No	Yes	No	Yes	1
2	Male	10	Not self-report HIV+			No		No	No	No	No	No	48
2	Male	10	Not self-report HIV+			No		No	No	No	No	No	10
2	Male	10	Not self-report HIV+			Yes	Negative	No	No	No	No	No	104
2	Male	10	Not self-report HIV+			Yes	Negative	No	No	Yes	No	Yes	4
2	Male	10	Not self-report HIV+			Yes	Negative	Yes	No	No	No	Yes	1
2	Male	10	Self-report HIV+	Yes	Yes			No	No	No	No	No	3
2	Male	11	Not self-report HIV+	No	No	Yes	Positive	No	Yes	Yes	No	Yes	1
2	Male	11	Not self-report HIV+			No		No	No	No	No	No	29
2	Male	11	Not self-report HIV+			No		No	No	No	No	No	4
2	Male	11	Not self-report HIV+			Yes	Negative	No	No	No	No	No	73
2	Male	11	Not self-report HIV+			Yes	Negative	No	No	Yes	No	Yes	2
2	Male	11	Not self-report HIV+			Yes	Negative	Yes	No	No	No	Yes	1
2	Male	11	Not self-report HIV+			Yes	Negative	Yes	No	Yes	No	Yes	1
2	Male	11	Self-report HIV+	Yes	Yes			No	No	No	No	No	2
2	Male	12	Not self-report HIV+	No	No	Yes	Positive	No	No	No	No	No	2
2	Male	12	Not self-report HIV+			No		No	No	No	No	No	29
2	Male	12	Not self-report HIV+			No		No	No	Yes	No	Yes	3
2	Male	12	Not self-report HIV+			No		No	No	No	No	No	4
2	Male	12	Not self-report HIV+			No		No	No	Yes	No	Yes	1
2	Male	12	Not self-report HIV+			Yes	Negative	No	No	No	No	No	85
2	Male	12	Not self-report HIV+			Yes	Negative	No	No	Yes	No	Yes	3
2	Male	12	Not self-report HIV+			Yes	Negative	Yes	No	No	No	Yes	1
2	Male	12	Not self-report HIV+			Yes	Negative	Yes	No	Yes	No	Yes	1
2	Male	12	Self-report HIV+	Yes	Yes			No	No	No	No	No	3
2	Male	13	Not self-report HIV+	No	No	Yes	Positive	No	No	No	No	No	1
2	Male	13	Not self-report HIV+			No		No	No	No	No	No	19
2	Male	13	Not self-report HIV+			No		No	No	Yes	No	Yes	3
2	Male	13	Not self-report HIV+			No		Yes	No	Yes	No	Yes	1
2	Male	13	Not self-report HIV+			No		No	No	No	No	No	6
2	Male	13	Not self-report HIV+			No		No	No	Yes	No	Yes	1
2	Male	13	Not self-report HIV+			Yes	Negative	No	No	No	No	No	88
2	Male	13	Not self-report HIV+			Yes	Negative	No	No	Yes	No	Yes	13
2	Male	13	Not self-report HIV+			Yes	Negative	Yes	No	No	No	Yes	2
2	Male	13	Self-report HIV+	Yes	Yes			No	No	No	No	No	1
2	Male	13	Self-report HIV+	Yes	Yes			No	Yes	No	No	Yes	1
2	Male	14	Not self-report HIV+			No		No	No	No	No	No	20
2	Male	14	Not self-report HIV+			No		No	No	No	No	No	7
2	Male	14	Not self-report HIV+			No		No	No	Yes	No	Yes	1
2	Male	14	Not self-report HIV+			Yes	Negative	No	No	No	No	No	56
2	Male	14	Not self-report HIV+			Yes	Negative	No	No	Yes	No	Yes	6
2	Male	14	Not self-report HIV+			Yes	Negative	Yes	No	No	No	Yes	1
2	Male	14	Not self-report HIV+			Yes	Negative	Yes	Yes	No	No	Yes	1
2	Male	14	Self-report HIV+	Yes	Yes			No	No	Yes	No	Yes	1
2	Female	10	Not self-report HIV+	No	No	Yes	Positive	No	No	No	No	No	1
2	Female	10	Not self-report HIV+	No	No	Yes	Positive	No	No	Yes	No	Yes	1
2	Female	10	Not self-report HIV+	No	No	Yes	Positive	No	No	Yes	Yes	Yes	1
2	Female	10	Not self-report HIV+			No		No	No	No	No	No	40
2	Female	10	Not self-report HIV+			No		No	No	Yes	No	Yes	4
2	Female	10	Not self-report HIV+			No		Yes	Yes	Yes	No	Yes	1
2	Female	10	Not self-report HIV+			No		No	No	No	No	No	9
2	Female	10	Not self-report HIV+			Yes	Negative	No	No	No	No	No	112
2	Female	10	Not self-report HIV+			Yes	Negative	No	No	Yes	No	Yes	6
2	Female	10	Not self-report HIV+			Yes	Negative	No	Yes	No	No	Yes	2
2	Female	10	Self-report HIV+	Yes	Yes			No	No	No	No	No	2
2	Female	10	Self-report HIV+	Yes	Yes			No	No	Yes	No	Yes	1
2	Female	10	Self-report HIV+	Yes	Yes			Yes	No	Yes	No	Yes	1
2	Female	11	Not self-report HIV+	No	No	Yes	Positive	No	No	No	No	No	1
2	Female	11	Not self-report HIV+			No		No	No	No	No	No	44
2	Female	11	Not self-report HIV+			No		No	No	No	Yes	Yes	1
2	Female	11	Not self-report HIV+			No		No	No	Yes	No	Yes	1
2	Female	11	Not self-report HIV+			No		No	No	No	No	No	6
2	Female	11	Not self-report HIV+			Yes	Negative	No	No	No	No	No	90
2	Female	11	Not self-report HIV+			Yes	Negative	No	No	No	Yes	Yes	1
2	Female	11	Not self-report HIV+			Yes	Negative	No	No	Yes	No	Yes	8
2	Female	11	Not self-report HIV+			Yes	Negative	Yes	No	No	No	Yes	1
2	Female	11	Self-report HIV+	Yes	Yes			No	No	No	No	No	1
2	Female	11	Self-report HIV+	Yes	Yes			Yes	No	No	No	Yes	1
2	Female	12	Not self-report HIV+			No		No	No	No	No	No	34
2	Female	12	Not self-report HIV+			No		No	No	No	No	No	7
2	Female	12	Not self-report HIV+			Yes	Negative	No	No	No	No	No	99
2	Female	12	Not self-report HIV+			Yes	Negative	No	No	Yes	No	Yes	5
2	Female	12	Self-report HIV+	Yes	Yes			No	No	No	No	No	1
2	Female	12	Self-report HIV+	Yes	Yes			No	Yes	Yes	No	Yes	2
2	Female	13	Not self-report HIV+			No		No	No	No	No	No	33
2	Female	13	Not self-report HIV+			No		No	No	Yes	No	Yes	2
2	Female	13	Not self-report HIV+			No		No	Yes	No	No	Yes	1
2	Female	13	Not self-report HIV+			No		No	No	No	No	No	5
2	Female	13	Not self-report HIV+			Yes	Negative	No	No	No	No	No	74
2	Female	13	Not self-report HIV+			Yes	Negative	No	No	Yes	No	Yes	7
2	Female	13	Not self-report HIV+			Yes	Negative	Yes	Yes	Yes	No	Yes	1
2	Female	13	Self-report HIV+	Yes	Yes			No	No	No	No	No	1
2	Female	14	Not self-report HIV+			No		No	No	No	No	No	33
2	Female	14	Not self-report HIV+			No		No	No	Yes	No	Yes	1
2	Female	14	Not self-report HIV+			No		No	No	No	No	No	4
2	Female	14	Not self-report HIV+			No		Yes	No	No	No	Yes	1
2	Female	14	Not self-report HIV+			Yes	Negative	No	No	No	No	No	116
2	Female	14	Not self-report HIV+			Yes	Negative	No	No	No	Yes	Yes	2
2	Female	14	Not self-report HIV+			Yes	Negative	No	No	Yes	No	Yes	10
2	Female	14	Self-report HIV+	Yes	Yes			No	No	Yes	No	Yes	1
5	Male	10	Not self-report HIV+	No	No	Yes	Positive	No	No	No	No	No	1
5	Male	10	Not self-report HIV+			No		No	No	No	No	No	38
5	Male	10	Not self-report HIV+			No		No	No	Yes	No	Yes	2
5	Male	10	Not self-report HIV+			No		Yes	No	No	No	Yes	5
5	Male	10	Not self-report HIV+			No		Yes	No	Yes	No	Yes	2
5	Male	10	Not self-report HIV+			No		No	No	No	No	No	8
5	Male	10	Not self-report HIV+			Yes	Negative	No	No	No	No	No	433
5	Male	10	Not self-report HIV+			Yes	Negative	No	No	No	Yes	Yes	1
5	Male	10	Not self-report HIV+			Yes	Negative	No	No	Yes	No	Yes	25
5	Male	10	Not self-report HIV+			Yes	Negative	No	Yes	No	No	Yes	4
5	Male	10	Not self-report HIV+			Yes	Negative	Yes	No	No	No	Yes	33
5	Male	10	Not self-report HIV+			Yes	Negative	Yes	No	No	Yes	Yes	1
5	Male	10	Not self-report HIV+			Yes	Negative	Yes	No	Yes	No	Yes	3
5	Male	10	Not self-report HIV+			Yes	Negative	Yes	Yes	No	No	Yes	6
5	Male	10	Not self-report HIV+			Yes	Negative	Yes	Yes	No	Yes	Yes	1
5	Male	10	Not self-report HIV+			Yes	Negative	Yes	Yes	Yes	No	Yes	1
5	Male	10	Self-report HIV+	Yes	Yes			No	No	No	No	No	4
5	Male	10	Self-report HIV+	Yes	Yes			Yes	No	No	No	Yes	1
5	Male	11	Not self-report HIV+	No	No	Yes	Positive	No	No	No	No	No	1
5	Male	11	Not self-report HIV+			No		No	No	No	No	No	30
5	Male	11	Not self-report HIV+			No		No	No	Yes	No	Yes	3
5	Male	11	Not self-report HIV+			No		Yes	No	No	No	Yes	3
5	Male	11	Not self-report HIV+			No		Yes	No	Yes	No	Yes	1
5	Male	11	Not self-report HIV+			No		No	No	No	No	No	6
5	Male	11	Not self-report HIV+			No		Yes	No	No	No	Yes	1
5	Male	11	Not self-report HIV+			No		Yes	No	No	Yes	Yes	1
5	Male	11	Not self-report HIV+			No		Yes	No	Yes	No	Yes	1
5	Male	11	Not self-report HIV+			Yes	Negative	No	No	No	No	No	391
5	Male	11	Not self-report HIV+			Yes	Negative	No	No	No	Yes	Yes	2
5	Male	11	Not self-report HIV+			Yes	Negative	No	No	Yes	No	Yes	18
5	Male	11	Not self-report HIV+			Yes	Negative	No	Yes	No	No	Yes	3
5	Male	11	Not self-report HIV+			Yes	Negative	No	Yes	No	Yes	Yes	1
5	Male	11	Not self-report HIV+			Yes	Negative	Yes	No	No	No	Yes	39
5	Male	11	Not self-report HIV+			Yes	Negative	Yes	No	No	Yes	Yes	3
5	Male	11	Not self-report HIV+			Yes	Negative	Yes	No	Yes	No	Yes	3
5	Male	11	Not self-report HIV+			Yes	Negative	Yes	Yes	No	No	Yes	3
5	Male	11	Not self-report HIV+			Yes	Negative	Yes	Yes	Yes	Yes	Yes	1
5	Male	11	Self-report HIV+	No	No			No	No	No	No	No	1
5	Male	11	Self-report HIV+	No	No			Yes	Yes	No	No	Yes	1
5	Male	11	Self-report HIV+	Yes	Yes			No	No	No	No	No	1
5	Male	11	Self-report HIV+	Yes	Yes			No	No	Yes	No	Yes	1
5	Male	11	Self-report HIV+	Yes	Yes			Yes	No	No	No	Yes	1
5	Male	12	Not self-report HIV+	No	No	Yes	Positive	No	No	No	No	No	2
5	Male	12	Not self-report HIV+			No		No	No	No	No	No	34
5	Male	12	Not self-report HIV+			No		No	No	Yes	No	Yes	1
5	Male	12	Not self-report HIV+			No		Yes	No	No	No	Yes	6
5	Male	12	Not self-report HIV+			No		Yes	Yes	No	No	Yes	1
5	Male	12	Not self-report HIV+			No		No	No	No	No	No	7
5	Male	12	Not self-report HIV+			No		Yes	No	No	No	Yes	2
5	Male	12	Not self-report HIV+			No		Yes	Yes	No	No	Yes	1
5	Male	12	Not self-report HIV+			Yes	Negative	No	No	No	No	No	439
5	Male	12	Not self-report HIV+			Yes	Negative	No	No	No	Yes	Yes	2
5	Male	12	Not self-report HIV+			Yes	Negative	No	No	Yes	No	Yes	32
5	Male	12	Not self-report HIV+			Yes	Negative	No	No	Yes	Yes	Yes	1
5	Male	12	Not self-report HIV+			Yes	Negative	No	Yes	No	No	Yes	3
5	Male	12	Not self-report HIV+			Yes	Negative	No	Yes	Yes	No	Yes	1
5	Male	12	Not self-report HIV+			Yes	Negative	Yes	No	No	No	Yes	33
5	Male	12	Not self-report HIV+			Yes	Negative	Yes	No	No	Yes	Yes	1
5	Male	12	Not self-report HIV+			Yes	Negative	Yes	No	Yes	No	Yes	3
5	Male	12	Not self-report HIV+			Yes	Negative	Yes	Yes	No	No	Yes	2
5	Male	12	Not self-report HIV+			Yes	Negative	Yes	Yes	Yes	No	Yes	1
5	Male	12	Self-report HIV+	Yes	Yes			No	No	No	No	No	1
5	Male	12	Self-report HIV+	Yes	Yes			Yes	No	No	No	Yes	1
5	Male	12	Self-report HIV+	Yes	Yes			Yes	No	Yes	No	Yes	1
5	Male	12	Self-report HIV+	Yes	Yes			Yes	Yes	No	No	Yes	1
5	Male	13	Not self-report HIV+	No	No	Yes	Positive	No	No	No	No	No	1
5	Male	13	Not self-report HIV+			No		No	No	No	No	No	20
5	Male	13	Not self-report HIV+			No		No	No	Yes	No	Yes	3
5	Male	13	Not self-report HIV+			No		Yes	No	No	No	Yes	1
5	Male	13	Not self-report HIV+			No		Yes	No	Yes	No	Yes	1
5	Male	13	Not self-report HIV+			No		Yes	No	Yes	Yes	Yes	1
5	Male	13	Not self-report HIV+			No		Yes	Yes	Yes	No	Yes	1
5	Male	13	Not self-report HIV+			No		No	No	No	No	No	10
5	Male	13	Not self-report HIV+			Yes	Negative	No	No	No	No	No	397
5	Male	13	Not self-report HIV+			Yes	Negative	No	No	No	Yes	Yes	1
5	Male	13	Not self-report HIV+			Yes	Negative	No	No	Yes	No	Yes	28
5	Male	13	Not self-report HIV+			Yes	Negative	Yes	No	No	No	Yes	30
5	Male	13	Not self-report HIV+			Yes	Negative	Yes	No	No	Yes	Yes	1
5	Male	13	Not self-report HIV+			Yes	Negative	Yes	No	Yes	No	Yes	4
5	Male	13	Not self-report HIV+			Yes	Negative	Yes	Yes	No	No	Yes	3
5	Male	14	Not self-report HIV+			No		No	No	No	No	No	19
5	Male	14	Not self-report HIV+			No		No	No	Yes	No	Yes	4
5	Male	14	Not self-report HIV+			No		Yes	No	No	No	Yes	4
5	Male	14	Not self-report HIV+			No		Yes	No	Yes	No	Yes	1
5	Male	14	Not self-report HIV+			No		No	No	No	No	No	8
5	Male	14	Not self-report HIV+			No		Yes	No	No	No	Yes	1
5	Male	14	Not self-report HIV+			Yes	Negative	No	No	No	No	No	389
5	Male	14	Not self-report HIV+			Yes	Negative	No	No	No	Yes	Yes	3
5	Male	14	Not self-report HIV+			Yes	Negative	No	No	Yes	No	Yes	26
5	Male	14	Not self-report HIV+			Yes	Negative	No	Yes	No	No	Yes	1
5	Male	14	Not self-report HIV+			Yes	Negative	Yes	No	No	No	Yes	30
5	Male	14	Not self-report HIV+			Yes	Negative	Yes	No	Yes	No	Yes	5
5	Male	14	Not self-report HIV+			Yes	Negative	Yes	Yes	Yes	Yes	Yes	1
5	Male	14	Self-report HIV+	Yes	Yes			No	No	Yes	No	Yes	1
5	Male	14	Self-report HIV+	Yes	Yes			No	No	Yes	Yes	Yes	1
5	Female	10	Not self-report HIV+	No	No	Yes	Positive	No	No	No	No	No	1
5	Female	10	Not self-report HIV+	No	No	Yes	Positive	No	No	Yes	No	Yes	1
5	Female	10	Not self-report HIV+			No		No	No	No	No	No	37
5	Female	10	Not self-report HIV+			No		No	No	Yes	No	Yes	1
5	Female	10	Not self-report HIV+			No		Yes	No	No	Yes	Yes	1
5	Female	10	Not self-report HIV+			No		No	No	No	No	No	7
5	Female	10	Not self-report HIV+			No		No	No	Yes	No	Yes	2
5	Female	10	Not self-report HIV+			Yes	Negative	No	No	No	No	No	500
5	Female	10	Not self-report HIV+			Yes	Negative	No	No	No	Yes	Yes	2
5	Female	10	Not self-report HIV+			Yes	Negative	No	No	Yes	No	Yes	22
5	Female	10	Not self-report HIV+			Yes	Negative	No	Yes	No	No	Yes	4
5	Female	10	Not self-report HIV+			Yes	Negative	Yes	No	No	No	Yes	35
5	Female	10	Not self-report HIV+			Yes	Negative	Yes	No	No	Yes	Yes	1
5	Female	10	Not self-report HIV+			Yes	Negative	Yes	No	Yes	No	Yes	1
5	Female	10	Not self-report HIV+			Yes	Negative	Yes	Yes	Yes	No	Yes	1
5	Female	10	Self-report HIV+	Yes	Yes			No	No	No	No	No	1
5	Female	10	Self-report HIV+	Yes	Yes			No	No	Yes	No	Yes	2
5	Female	10	Self-report HIV+	Yes	Yes			Yes	Yes	Yes	No	Yes	1
5	Female	11	Not self-report HIV+	No	No	Yes	Positive	No	No	No	No	No	2
5	Female	11	Not self-report HIV+			No		No	No	No	No	No	35
5	Female	11	Not self-report HIV+			No		No	No	Yes	No	Yes	3
5	Female	11	Not self-report HIV+			No		No	Yes	No	No	Yes	1
5	Female	11	Not self-report HIV+			No		Yes	No	No	No	Yes	5
5	Female	11	Not self-report HIV+			No		Yes	No	Yes	No	Yes	2
5	Female	11	Not self-report HIV+			No		No	No	No	No	No	7
5	Female	11	Not self-report HIV+			No		No	Yes	No	Yes	Yes	1
5	Female	11	Not self-report HIV+			No		Yes	No	No	No	Yes	1
5	Female	11	Not self-report HIV+			Yes	Negative	No	No	No	No	No	473
5	Female	11	Not self-report HIV+			Yes	Negative	No	No	No	Yes	Yes	2
5	Female	11	Not self-report HIV+			Yes	Negative	No	No	Yes	No	Yes	31
5	Female	11	Not self-report HIV+			Yes	Negative	No	Yes	No	No	Yes	1
5	Female	11	Not self-report HIV+			Yes	Negative	No	Yes	Yes	No	Yes	1
5	Female	11	Not self-report HIV+			Yes	Negative	Yes	No	No	No	Yes	40
5	Female	11	Not self-report HIV+			Yes	Negative	Yes	No	No	Yes	Yes	1
5	Female	11	Not self-report HIV+			Yes	Negative	Yes	No	Yes	No	Yes	5
5	Female	11	Not self-report HIV+			Yes	Negative	Yes	Yes	Yes	No	Yes	1
5	Female	12	Not self-report HIV+	No	No	Yes	Positive	No	No	No	No	No	2
5	Female	12	Not self-report HIV+	No	No	Yes	Positive	Yes	No	No	No	Yes	1
5	Female	12	Not self-report HIV+			No		No	No	No	No	No	26
5	Female	12	Not self-report HIV+			No		No	No	Yes	No	Yes	1
5	Female	12	Not self-report HIV+			No		Yes	No	No	No	Yes	3
5	Female	12	Not self-report HIV+			No		No	No	No	No	No	10
5	Female	12	Not self-report HIV+			No		No	No	Yes	No	Yes	2
5	Female	12	Not self-report HIV+			Yes	Negative	No	No	No	No	No	492
5	Female	12	Not self-report HIV+			Yes	Negative	No	No	No	Yes	Yes	2
5	Female	12	Not self-report HIV+			Yes	Negative	No	No	Yes	No	Yes	33
5	Female	12	Not self-report HIV+			Yes	Negative	No	No	Yes	Yes	Yes	1
5	Female	12	Not self-report HIV+			Yes	Negative	No	Yes	No	No	Yes	4
5	Female	12	Not self-report HIV+			Yes	Negative	No	Yes	No	Yes	Yes	1
5	Female	12	Not self-report HIV+			Yes	Negative	No	Yes	Yes	Yes	Yes	1
5	Female	12	Not self-report HIV+			Yes	Negative	Yes	No	No	No	Yes	34
5	Female	12	Not self-report HIV+			Yes	Negative	Yes	No	Yes	No	Yes	6
5	Female	12	Not self-report HIV+			Yes	Negative	Yes	Yes	No	No	Yes	1
5	Female	12	Self-report HIV+	Yes	Yes			No	No	No	No	No	5
5	Female	12	Self-report HIV+	Yes	Yes			Yes	No	No	No	Yes	1
5	Female	12	Self-report HIV+	Yes	Yes			Yes	No	No	Yes	Yes	1
5	Female	13	Not self-report HIV+	No	No	Yes	Positive	No	No	No	No	No	1
5	Female	13	Not self-report HIV+			No		No	No	No	No	No	35
5	Female	13	Not self-report HIV+			No		No	No	Yes	No	Yes	1
5	Female	13	Not self-report HIV+			No		Yes	No	No	No	Yes	1
5	Female	13	Not self-report HIV+			No		Yes	No	Yes	No	Yes	1
5	Female	13	Not self-report HIV+			No		No	No	No	No	No	6
5	Female	13	Not self-report HIV+			No		No	No	Yes	No	Yes	2
5	Female	13	Not self-report HIV+			No		Yes	No	No	No	Yes	1
5	Female	13	Not self-report HIV+			No		Yes	No	Yes	No	Yes	1
5	Female	13	Not self-report HIV+			Yes	Negative	No	No	No	No	No	516
5	Female	13	Not self-report HIV+			Yes	Negative	No	No	No	Yes	Yes	1
5	Female	13	Not self-report HIV+			Yes	Negative	No	No	Yes	No	Yes	44
5	Female	13	Not self-report HIV+			Yes	Negative	No	No	Yes	Yes	Yes	1
5	Female	13	Not self-report HIV+			Yes	Negative	No	Yes	No	No	Yes	2
5	Female	13	Not self-report HIV+			Yes	Negative	No	Yes	No	Yes	Yes	2
5	Female	13	Not self-report HIV+			Yes	Negative	No	Yes	Yes	No	Yes	2
5	Female	13	Not self-report HIV+			Yes	Negative	Yes	No	No	No	Yes	38
5	Female	13	Not self-report HIV+			Yes	Negative	Yes	No	No	Yes	Yes	2
5	Female	13	Not self-report HIV+			Yes	Negative	Yes	No	Yes	No	Yes	4
5	Female	13	Not self-report HIV+			Yes	Negative	Yes	Yes	No	No	Yes	1
5	Female	13	Not self-report HIV+			Yes	Negative	Yes	Yes	No	Yes	Yes	1
5	Female	13	Self-report HIV+	Yes	Yes			No	No	Yes	No	Yes	1
5	Female	14	Not self-report HIV+			No		No	No	No	No	No	26
5	Female	14	Not self-report HIV+			No		No	No	Yes	No	Yes	2
5	Female	14	Not self-report HIV+			No		Yes	No	No	No	Yes	1
5	Female	14	Not self-report HIV+			No		Yes	Yes	No	No	Yes	1
5	Female	14	Not self-report HIV+			No		No	No	No	No	No	14
5	Female	14	Not self-report HIV+			No		Yes	No	No	No	Yes	2
5	Female	14	Not self-report HIV+			Yes	Negative	No	No	No	No	No	420
5	Female	14	Not self-report HIV+			Yes	Negative	No	No	No	Yes	Yes	1
5	Female	14	Not self-report HIV+			Yes	Negative	No	No	Yes	No	Yes	30
5	Female	14	Not self-report HIV+			Yes	Negative	No	No	Yes	Yes	Yes	2
5	Female	14	Not self-report HIV+			Yes	Negative	No	Yes	No	No	Yes	2
5	Female	14	Not self-report HIV+			Yes	Negative	No	Yes	No	Yes	Yes	1
5	Female	14	Not self-report HIV+			Yes	Negative	Yes	No	No	No	Yes	33
5	Female	14	Not self-report HIV+			Yes	Negative	Yes	No	No	Yes	Yes	2
5	Female	14	Not self-report HIV+			Yes	Negative	Yes	No	Yes	No	Yes	2
5	Female	14	Not self-report HIV+			Yes	Negative	Yes	Yes	No	Yes	Yes	1
5	Female	14	Not self-report HIV+			Yes	Negative	Yes	Yes	Yes	Yes	Yes	1
5	Female	14	Self-report HIV+	Yes	Yes			No	No	No	No	No	1
5	Female	14	Self-report HIV+	Yes	Yes			No	No	Yes	No	Yes	1
5	Female	14	Self-report HIV+	Yes	Yes			Yes	No	No	No	Yes	1
6	Male	10	Not self-report HIV+	No	No	Yes	Positive	No	No	No	No	No	1
6	Male	10	Not self-report HIV+			No		No	No	No	No	No	93
6	Male	10	Not self-report HIV+			No		No	No	Yes	No	Yes	3
6	Male	10	Not self-report HIV+			No		Yes	No	No	No	Yes	1
6	Male	10	Not self-report HIV+			No		No	No	No	No	No	10
6	Male	10	Not self-report HIV+			Yes	Negative	No	No	No	No	No	267
6	Male	10	Not self-report HIV+			Yes	Negative	No	No	No	Yes	Yes	2
6	Male	10	Not self-report HIV+			Yes	Negative	No	No	Yes	No	Yes	13
6	Male	10	Not self-report HIV+			Yes	Negative	No	No	Yes	Yes	Yes	2
6	Male	10	Not self-report HIV+			Yes	Negative	No	Yes	No	No	Yes	1
6	Male	10	Not self-report HIV+			Yes	Negative	Yes	No	No	No	Yes	3
6	Male	10	Self-report HIV+	Yes	Yes			No	No	No	No	No	3
6	Male	10	Self-report HIV+	Yes	Yes			No	No	Yes	No	Yes	1
6	Male	11	Not self-report HIV+			No		No	No	No	No	No	62
6	Male	11	Not self-report HIV+			No		No	No	Yes	Yes	Yes	1
6	Male	11	Not self-report HIV+			No		No	No	No	No	No	11
6	Male	11	Not self-report HIV+			Yes	Negative	No	No	No	No	No	202
6	Male	11	Not self-report HIV+			Yes	Negative	No	No	No	Yes	Yes	2
6	Male	11	Not self-report HIV+			Yes	Negative	No	No	Yes	No	Yes	11
6	Male	11	Not self-report HIV+			Yes	Negative	No	No	Yes	Yes	Yes	2
6	Male	11	Not self-report HIV+			Yes	Negative	Yes	No	No	No	Yes	4
6	Male	11	Not self-report HIV+			Yes	Negative	Yes	No	No	Yes	Yes	1
6	Male	11	Not self-report HIV+			Yes	Negative	Yes	No	Yes	No	Yes	2
6	Male	11	Self-report HIV+	Yes	Yes			No	No	No	No	No	2
6	Male	12	Not self-report HIV+	No	No	Yes	Positive	No	Yes	Yes	Yes	Yes	1
6	Male	12	Not self-report HIV+			No		No	No	No	No	No	57
6	Male	12	Not self-report HIV+			No		No	No	Yes	Yes	Yes	1
6	Male	12	Not self-report HIV+			No		Yes	No	No	No	Yes	1
6	Male	12	Not self-report HIV+			No		Yes	Yes	No	Yes	Yes	1
6	Male	12	Not self-report HIV+			No		No	No	No	No	No	18
6	Male	12	Not self-report HIV+			No		No	No	Yes	No	Yes	1
6	Male	12	Not self-report HIV+			No		No	No	Yes	Yes	Yes	1
6	Male	12	Not self-report HIV+			Yes	Negative	No	No	No	No	No	216
6	Male	12	Not self-report HIV+			Yes	Negative	No	No	No	Yes	Yes	2
6	Male	12	Not self-report HIV+			Yes	Negative	No	No	Yes	No	Yes	12
6	Male	12	Not self-report HIV+			Yes	Negative	No	Yes	No	No	Yes	1
6	Male	12	Not self-report HIV+			Yes	Negative	No	Yes	Yes	No	Yes	2
6	Male	12	Not self-report HIV+			Yes	Negative	Yes	No	No	No	Yes	1
6	Male	12	Self-report HIV+	No	No			No	No	No	No	No	1
6	Male	12	Self-report HIV+	Yes	Yes			No	No	No	No	No	1
6	Male	12	Self-report HIV+	Yes	Yes			No	No	Yes	Yes	Yes	1
6	Male	13	Not self-report HIV+			No		No	No	No	No	No	53
6	Male	13	Not self-report HIV+			No		Yes	No	No	No	Yes	2
6	Male	13	Not self-report HIV+			No		No	No	No	No	No	20
6	Male	13	Not self-report HIV+			No		No	No	Yes	No	Yes	1
6	Male	13	Not self-report HIV+			Yes	Negative	No	No	No	No	No	212
6	Male	13	Not self-report HIV+			Yes	Negative	No	No	No	Yes	Yes	2
6	Male	13	Not self-report HIV+			Yes	Negative	No	No	Yes	No	Yes	15
6	Male	13	Not self-report HIV+			Yes	Negative	No	No	Yes	Yes	Yes	1
6	Male	13	Not self-report HIV+			Yes	Negative	Yes	No	No	No	Yes	3
6	Male	13	Not self-report HIV+			Yes	Negative	Yes	No	No	Yes	Yes	1
6	Male	13	Self-report HIV+	Yes	Yes			No	No	No	No	No	2
6	Male	13	Self-report HIV+	Yes	Yes			No	No	Yes	No	Yes	2
6	Male	14	Not self-report HIV+			No		No	No	No	No	No	39
6	Male	14	Not self-report HIV+			No		No	No	Yes	No	Yes	2
6	Male	14	Not self-report HIV+			No		No	No	Yes	Yes	Yes	1
6	Male	14	Not self-report HIV+			No		No	No	No	No	No	9
6	Male	14	Not self-report HIV+			Yes	Negative	No	No	No	No	No	199
6	Male	14	Not self-report HIV+			Yes	Negative	No	No	Yes	No	Yes	13
6	Male	14	Not self-report HIV+			Yes	Negative	No	Yes	No	No	Yes	1
6	Male	14	Not self-report HIV+			Yes	Negative	Yes	No	No	No	Yes	3
6	Male	14	Not self-report HIV+			Yes	Negative	Yes	No	Yes	Yes	Yes	1
6	Male	14	Not self-report HIV+			Yes	Negative	Yes	Yes	No	No	Yes	1
6	Male	14	Not self-report HIV+			Yes	Negative	Yes	Yes	Yes	Yes	Yes	1
6	Female	10	Not self-report HIV+	No	No	Yes	Positive	No	No	No	No	No	1
6	Female	10	Not self-report HIV+			No		No	No	No	No	No	75
6	Female	10	Not self-report HIV+			No		No	No	Yes	No	Yes	1
6	Female	10	Not self-report HIV+			No		Yes	No	No	No	Yes	3
6	Female	10	Not self-report HIV+			No		No	No	No	No	No	13
6	Female	10	Not self-report HIV+			No		No	No	Yes	No	Yes	2
6	Female	10	Not self-report HIV+			No		No	No	Yes	Yes	Yes	1
6	Female	10	Not self-report HIV+			Yes	Negative	No	No	No	No	No	262
6	Female	10	Not self-report HIV+			Yes	Negative	No	No	No	Yes	Yes	1
6	Female	10	Not self-report HIV+			Yes	Negative	No	No	Yes	No	Yes	15
6	Female	10	Not self-report HIV+			Yes	Negative	No	No	Yes	Yes	Yes	1
6	Female	10	Not self-report HIV+			Yes	Negative	No	Yes	No	No	Yes	2
6	Female	10	Not self-report HIV+			Yes	Negative	No	Yes	No	Yes	Yes	1
6	Female	10	Not self-report HIV+			Yes	Negative	Yes	No	No	No	Yes	2
6	Female	10	Self-report HIV+	Yes	Yes			No	No	No	No	No	2
6	Female	10	Self-report HIV+	Yes	Yes			Yes	Yes	Yes	No	Yes	1
6	Female	10	Self-report HIV+	Yes	Yes			Yes	Yes	Yes	Yes	Yes	1
6	Female	11	Not self-report HIV+	No	No	Yes	Positive	No	No	No	No	No	1
6	Female	11	Not self-report HIV+	No	No	Yes	Positive	No	Yes	Yes	No	Yes	1
6	Female	11	Not self-report HIV+			No		No	No	No	No	No	58
6	Female	11	Not self-report HIV+			No		No	No	Yes	No	Yes	2
6	Female	11	Not self-report HIV+			No		No	Yes	Yes	No	Yes	1
6	Female	11	Not self-report HIV+			No		No	No	No	No	No	14
6	Female	11	Not self-report HIV+			No		No	No	Yes	No	Yes	1
6	Female	11	Not self-report HIV+			Yes	Negative	No	No	No	No	No	220
6	Female	11	Not self-report HIV+			Yes	Negative	No	No	No	Yes	Yes	1
6	Female	11	Not self-report HIV+			Yes	Negative	No	No	Yes	No	Yes	14
6	Female	11	Not self-report HIV+			Yes	Negative	No	No	Yes	Yes	Yes	1
6	Female	11	Not self-report HIV+			Yes	Negative	No	Yes	No	No	Yes	1
6	Female	11	Not self-report HIV+			Yes	Negative	Yes	No	No	No	Yes	2
6	Female	11	Not self-report HIV+			Yes	Negative	Yes	No	No	Yes	Yes	1
6	Female	11	Not self-report HIV+			Yes	Negative	Yes	Yes	No	Yes	Yes	1
6	Female	11	Not self-report HIV+			Yes	Negative	Yes	Yes	Yes	No	Yes	1
6	Female	11	Self-report HIV+	Yes	Yes			No	No	No	No	No	3
6	Female	11	Self-report HIV+	Yes	Yes			No	Yes	No	No	Yes	1
6	Female	12	Not self-report HIV+	No	No	Yes	Positive	No	No	No	No	No	1
6	Female	12	Not self-report HIV+			No		No	No	No	No	No	54
6	Female	12	Not self-report HIV+			No		No	No	Yes	No	Yes	8
6	Female	12	Not self-report HIV+			No		Yes	Yes	Yes	Yes	Yes	1
6	Female	12	Not self-report HIV+			No		No	No	No	No	No	14
6	Female	12	Not self-report HIV+			No		No	No	Yes	No	Yes	1
6	Female	12	Not self-report HIV+			Yes	Negative	No	No	No	No	No	242
6	Female	12	Not self-report HIV+			Yes	Negative	No	No	No	Yes	Yes	2
6	Female	12	Not self-report HIV+			Yes	Negative	No	No	Yes	No	Yes	11
6	Female	12	Not self-report HIV+			Yes	Negative	No	No	Yes	Yes	Yes	1
6	Female	12	Not self-report HIV+			Yes	Negative	Yes	No	No	No	Yes	2
6	Female	12	Not self-report HIV+			Yes	Negative	Yes	No	Yes	No	Yes	1
6	Female	12	Self-report HIV+	Yes	Yes			No	No	No	No	No	1
6	Female	12	Self-report HIV+	Yes	Yes			Yes	No	Yes	Yes	Yes	1
6	Female	12	Self-report HIV+	Yes	Yes			Yes	Yes	No	No	Yes	1
6	Female	12	Self-report HIV+	Yes	Yes			Yes	Yes	Yes	Yes	Yes	1
6	Female	13	Not self-report HIV+	No	No	Yes	Positive	No	No	No	No	No	1
6	Female	13	Not self-report HIV+			No		No	No	No	No	No	36
6	Female	13	Not self-report HIV+			No		No	No	Yes	No	Yes	3
6	Female	13	Not self-report HIV+			No		Yes	Yes	No	No	Yes	1
6	Female	13	Not self-report HIV+			No		No	No	No	No	No	10
6	Female	13	Not self-report HIV+			No		No	No	Yes	No	Yes	3
6	Female	13	Not self-report HIV+			Yes	Negative	No	No	No	No	No	240
6	Female	13	Not self-report HIV+			Yes	Negative	No	No	Yes	No	Yes	19
6	Female	13	Not self-report HIV+			Yes	Negative	No	No	Yes	Yes	Yes	1
6	Female	13	Not self-report HIV+			Yes	Negative	No	Yes	No	No	Yes	1
6	Female	13	Not self-report HIV+			Yes	Negative	Yes	No	No	No	Yes	1
6	Female	13	Not self-report HIV+			Yes	Negative	Yes	No	No	Yes	Yes	1
6	Female	13	Not self-report HIV+			Yes	Negative	Yes	No	Yes	No	Yes	1
6	Female	13	Self-report HIV+	Yes	Yes			No	No	No	No	No	2
6	Female	14	Not self-report HIV+	No	No	Yes	Positive	No	No	No	No	No	2
6	Female	14	Not self-report HIV+	No	No	Yes	Positive	No	No	Yes	Yes	Yes	1
6	Female	14	Not self-report HIV+			No		No	No	No	No	No	37
6	Female	14	Not self-report HIV+			No		No	No	Yes	No	Yes	1
6	Female	14	Not self-report HIV+			No		No	No	No	No	No	15
6	Female	14	Not self-report HIV+			No		Yes	No	No	No	Yes	1
6	Female	14	Not self-report HIV+			Yes	Negative	No	No	No	No	No	240
6	Female	14	Not self-report HIV+			Yes	Negative	No	No	Yes	No	Yes	22
6	Female	14	Not self-report HIV+			Yes	Negative	No	No	Yes	Yes	Yes	1
6	Female	14	Not self-report HIV+			Yes	Negative	Yes	No	No	No	Yes	1
6	Female	14	Not self-report HIV+			Yes	Negative	Yes	Yes	Yes	No	Yes	1
6	Female	14	Self-report HIV+	Yes	Yes			No	No	No	No	No	2
6	Female	14	Self-report HIV+	Yes	Yes			No	Yes	No	No	Yes	1
6	Female	14	Self-report HIV+	Yes	Yes			No	Yes	Yes	No	Yes	1
8	Male	10	Not self-report HIV+	No	No	Yes	Positive	No	No	No	No	No	1
8	Male	10	Not self-report HIV+			No		No	No	No	No	No	208
8	Male	10	Not self-report HIV+			No		No	No	No	Yes	Yes	1
8	Male	10	Not self-report HIV+			No		No	No	Yes	No	Yes	6
8	Male	10	Not self-report HIV+			No		Yes	No	No	No	Yes	2
8	Male	10	Not self-report HIV+			No		No	No	No	No	No	59
8	Male	10	Not self-report HIV+			No		No	No	Yes	No	Yes	6
8	Male	10	Not self-report HIV+			No		No	No	Yes	Yes	Yes	1
8	Male	10	Not self-report HIV+			No		Yes	No	No	No	Yes	2
8	Male	10	Not self-report HIV+			No		Yes	No	No	Yes	Yes	1
8	Male	10	Not self-report HIV+			Yes	Negative	No	No	No	No	No	358
8	Male	10	Not self-report HIV+			Yes	Negative	No	No	No	Yes	Yes	1
8	Male	10	Not self-report HIV+			Yes	Negative	No	No	Yes	No	Yes	20
8	Male	10	Not self-report HIV+			Yes	Negative	No	Yes	No	No	Yes	2
8	Male	10	Not self-report HIV+			Yes	Negative	Yes	No	No	No	Yes	7
8	Male	10	Not self-report HIV+			Yes	Negative	Yes	No	No	Yes	Yes	1
8	Male	10	Not self-report HIV+			Yes	Negative	Yes	No	Yes	No	Yes	2
8	Male	10	Not self-report HIV+			Yes	Negative	Yes	Yes	Yes	No	Yes	1
8	Male	10	Self-report HIV+	Yes	Yes			No	No	No	No	No	7
8	Male	10	Self-report HIV+	Yes	Yes			No	Yes	No	Yes	Yes	1
8	Male	10	Self-report HIV+	Yes	Yes			Yes	Yes	No	No	Yes	1
8	Male	11	Not self-report HIV+	No	No	Yes	Positive	No	No	No	No	No	1
8	Male	11	Not self-report HIV+			No		No	No	No	No	No	199
8	Male	11	Not self-report HIV+			No		No	No	No	Yes	Yes	2
8	Male	11	Not self-report HIV+			No		No	No	Yes	No	Yes	6
8	Male	11	Not self-report HIV+			No		No	No	Yes	Yes	Yes	1
8	Male	11	Not self-report HIV+			No		No	No	No	No	No	41
8	Male	11	Not self-report HIV+			No		No	No	Yes	No	Yes	5
8	Male	11	Not self-report HIV+			Yes	Negative	No	No	No	No	No	331
8	Male	11	Not self-report HIV+			Yes	Negative	No	No	No	Yes	Yes	1
8	Male	11	Not self-report HIV+			Yes	Negative	No	No	Yes	No	Yes	21
8	Male	11	Not self-report HIV+			Yes	Negative	Yes	No	No	No	Yes	6
8	Male	11	Not self-report HIV+			Yes	Negative	Yes	No	Yes	No	Yes	2
8	Male	11	Self-report HIV+	No	No			No	No	No	No	No	2
8	Male	11	Self-report HIV+	Yes	Yes			No	No	No	No	No	3
8	Male	11	Self-report HIV+	Yes	Yes			No	No	No	Yes	Yes	1
8	Male	11	Self-report HIV+	Yes	Yes			No	No	Yes	No	Yes	2
8	Male	11	Self-report HIV+	Yes	Yes			No	No	Yes	Yes	Yes	1
8	Male	11	Self-report HIV+	Yes	Yes			Yes	No	No	No	Yes	1
8	Male	11	Self-report HIV+	Yes	Yes			Yes	No	Yes	No	Yes	2
8	Male	12	Not self-report HIV+	No	No	Yes	Positive	No	No	No	No	No	1
8	Male	12	Not self-report HIV+			No		No	No	No	No	No	170
8	Male	12	Not self-report HIV+			No		No	No	No	Yes	Yes	1
8	Male	12	Not self-report HIV+			No		No	No	Yes	No	Yes	11
8	Male	12	Not self-report HIV+			No		Yes	No	No	No	Yes	2
8	Male	12	Not self-report HIV+			No		Yes	Yes	Yes	No	Yes	1
8	Male	12	Not self-report HIV+			No		No	No	No	No	No	58
8	Male	12	Not self-report HIV+			No		No	No	Yes	No	Yes	1
8	Male	12	Not self-report HIV+			No		Yes	No	No	Yes	Yes	1
8	Male	12	Not self-report HIV+			Yes	Negative	No	No	No	No	No	347
8	Male	12	Not self-report HIV+			Yes	Negative	No	No	No	Yes	Yes	2
8	Male	12	Not self-report HIV+			Yes	Negative	No	No	Yes	No	Yes	28
8	Male	12	Not self-report HIV+			Yes	Negative	No	No	Yes	Yes	Yes	1
8	Male	12	Not self-report HIV+			Yes	Negative	No	Yes	No	No	Yes	2
8	Male	12	Not self-report HIV+			Yes	Negative	No	Yes	Yes	No	Yes	2
8	Male	12	Not self-report HIV+			Yes	Negative	No	Yes	Yes	Yes	Yes	1
8	Male	12	Not self-report HIV+			Yes	Negative	Yes	No	No	No	Yes	7
8	Male	12	Not self-report HIV+			Yes	Negative	Yes	No	Yes	No	Yes	1
8	Male	12	Self-report HIV+	No	No			No	No	No	No	No	1
8	Male	12	Self-report HIV+	Yes	Yes			No	No	No	No	No	2
8	Male	12	Self-report HIV+	Yes	Yes			No	No	Yes	No	Yes	4
8	Male	12	Self-report HIV+	Yes	Yes			No	Yes	Yes	Yes	Yes	1
8	Male	12	Self-report HIV+	Yes	Yes			Yes	Yes	Yes	Yes	Yes	1
8	Male	13	Not self-report HIV+	No	No	Yes	Positive	No	No	No	No	No	1
8	Male	13	Not self-report HIV+	No	No	Yes	Positive	No	No	Yes	No	Yes	1
8	Male	13	Not self-report HIV+			No		No	No	No	No	No	108
8	Male	13	Not self-report HIV+			No		No	No	Yes	No	Yes	14
8	Male	13	Not self-report HIV+			No		No	No	No	No	No	37
8	Male	13	Not self-report HIV+			No		No	No	Yes	No	Yes	7
8	Male	13	Not self-report HIV+			No		Yes	No	No	No	Yes	1
8	Male	13	Not self-report HIV+			Yes	Negative	No	No	No	No	No	332
8	Male	13	Not self-report HIV+			Yes	Negative	No	No	No	Yes	Yes	2
8	Male	13	Not self-report HIV+			Yes	Negative	No	No	Yes	No	Yes	26
8	Male	13	Not self-report HIV+			Yes	Negative	No	No	Yes	Yes	Yes	1
8	Male	13	Not self-report HIV+			Yes	Negative	No	Yes	No	No	Yes	3
8	Male	13	Not self-report HIV+			Yes	Negative	Yes	No	No	No	Yes	5
8	Male	13	Not self-report HIV+			Yes	Negative	Yes	No	Yes	No	Yes	2
8	Male	13	Not self-report HIV+			Yes	Negative	Yes	Yes	No	Yes	Yes	1
8	Male	13	Self-report HIV+	No	No			No	No	Yes	No	Yes	1
8	Male	13	Self-report HIV+	Yes	Yes			No	No	No	No	No	12
8	Male	13	Self-report HIV+	Yes	Yes			No	Yes	No	No	Yes	1
8	Male	13	Self-report HIV+	Yes	Yes			Yes	No	No	No	Yes	2
8	Male	13	Self-report HIV+	Yes	Yes			Yes	No	Yes	Yes	Yes	1
8	Male	14	Not self-report HIV+			No		No	No	No	No	No	89
8	Male	14	Not self-report HIV+			No		No	No	Yes	No	Yes	3
8	Male	14	Not self-report HIV+			No		Yes	No	No	No	Yes	1
8	Male	14	Not self-report HIV+			No		No	No	No	No	No	46
8	Male	14	Not self-report HIV+			No		No	No	Yes	No	Yes	3
8	Male	14	Not self-report HIV+			No		Yes	No	Yes	Yes	Yes	1
8	Male	14	Not self-report HIV+			Yes	Negative	No	No	No	No	No	323
8	Male	14	Not self-report HIV+			Yes	Negative	No	No	No	Yes	Yes	1
8	Male	14	Not self-report HIV+			Yes	Negative	No	No	Yes	No	Yes	32
8	Male	14	Not self-report HIV+			Yes	Negative	No	No	Yes	Yes	Yes	2
8	Male	14	Not self-report HIV+			Yes	Negative	No	Yes	No	No	Yes	2
8	Male	14	Not self-report HIV+			Yes	Negative	No	Yes	Yes	No	Yes	1
8	Male	14	Not self-report HIV+			Yes	Negative	Yes	No	No	No	Yes	6
8	Male	14	Not self-report HIV+			Yes	Negative	Yes	No	No	Yes	Yes	1
8	Male	14	Not self-report HIV+			Yes	Negative	Yes	Yes	No	No	Yes	1
8	Male	14	Not self-report HIV+			Yes	Negative	Yes	Yes	Yes	No	Yes	1
8	Male	14	Self-report HIV+	No	No			No	No	Yes	Yes	Yes	1
8	Male	14	Self-report HIV+	Yes	Yes			No	No	No	No	No	3
8	Male	14	Self-report HIV+	Yes	Yes			No	No	Yes	No	Yes	2
8	Male	14	Self-report HIV+	Yes	Yes			No	Yes	No	No	Yes	1
8	Male	14	Self-report HIV+	Yes	Yes			Yes	No	No	No	Yes	2
8	Male	14	Self-report HIV+	Yes	Yes			Yes	No	Yes	No	Yes	1
8	Male	14	Self-report HIV+	Yes	Yes			Yes	Yes	Yes	No	Yes	1
8	Male	14	Self-report HIV+	Yes	Yes			Yes	Yes	Yes	Yes	Yes	1
8	Female	10	Not self-report HIV+			No		No	No	No	No	No	268
8	Female	10	Not self-report HIV+			No		No	No	No	Yes	Yes	1
8	Female	10	Not self-report HIV+			No		No	No	Yes	No	Yes	15
8	Female	10	Not self-report HIV+			No		No	Yes	No	No	Yes	2
8	Female	10	Not self-report HIV+			No		Yes	No	No	No	Yes	5
8	Female	10	Not self-report HIV+			No		No	No	No	No	No	72
8	Female	10	Not self-report HIV+			No		No	No	No	Yes	Yes	1
8	Female	10	Not self-report HIV+			No		No	No	Yes	No	Yes	4
8	Female	10	Not self-report HIV+			No		No	No	Yes	Yes	Yes	1
8	Female	10	Not self-report HIV+			No		Yes	No	No	No	Yes	1
8	Female	10	Not self-report HIV+			Yes	Negative	No	No	No	No	No	418
8	Female	10	Not self-report HIV+			Yes	Negative	No	No	No	Yes	Yes	2
8	Female	10	Not self-report HIV+			Yes	Negative	No	No	Yes	No	Yes	26
8	Female	10	Not self-report HIV+			Yes	Negative	No	Yes	No	No	Yes	2
8	Female	10	Not self-report HIV+			Yes	Negative	No	Yes	No	Yes	Yes	1
8	Female	10	Not self-report HIV+			Yes	Negative	Yes	No	No	No	Yes	4
8	Female	10	Not self-report HIV+			Yes	Negative	Yes	No	No	Yes	Yes	4
8	Female	10	Self-report HIV+	Yes	Yes			No	No	No	No	No	9
8	Female	10	Self-report HIV+	Yes	Yes			No	No	Yes	No	Yes	2
8	Female	10	Self-report HIV+	Yes	Yes			No	No	Yes	Yes	Yes	1
8	Female	10	Self-report HIV+	Yes	Yes			Yes	No	Yes	No	Yes	1
8	Female	11	Not self-report HIV+	No	No	Yes	Positive	No	No	No	No	No	1
8	Female	11	Not self-report HIV+			No		No	No	No	No	No	189
8	Female	11	Not self-report HIV+			No		No	No	No	Yes	Yes	3
8	Female	11	Not self-report HIV+			No		No	No	Yes	No	Yes	10
8	Female	11	Not self-report HIV+			No		Yes	No	No	No	Yes	5
8	Female	11	Not self-report HIV+			No		No	No	No	No	No	57
8	Female	11	Not self-report HIV+			No		No	No	Yes	No	Yes	4
8	Female	11	Not self-report HIV+			No		Yes	No	Yes	No	Yes	1
8	Female	11	Not self-report HIV+			Yes	Negative	No	No	No	No	No	419
8	Female	11	Not self-report HIV+			Yes	Negative	No	No	No	Yes	Yes	2
8	Female	11	Not self-report HIV+			Yes	Negative	No	No	Yes	No	Yes	24
8	Female	11	Not self-report HIV+			Yes	Negative	No	No	Yes	Yes	Yes	1
8	Female	11	Not self-report HIV+			Yes	Negative	No	Yes	No	No	Yes	3
8	Female	11	Not self-report HIV+			Yes	Negative	Yes	No	No	No	Yes	3
8	Female	11	Not self-report HIV+			Yes	Negative	Yes	No	Yes	No	Yes	4
8	Female	11	Self-report HIV+	Yes	Yes			No	No	No	No	No	4
8	Female	11	Self-report HIV+	Yes	Yes			No	No	Yes	No	Yes	1
8	Female	11	Self-report HIV+	Yes	Yes			Yes	No	Yes	No	Yes	1
8	Female	11	Self-report HIV+	Yes	Yes			Yes	Yes	Yes	No	Yes	1
8	Female	12	Not self-report HIV+	No	No	Yes	Positive	No	No	No	No	No	2
8	Female	12	Not self-report HIV+	No	No	Yes	Positive	No	Yes	Yes	Yes	Yes	1
8	Female	12	Not self-report HIV+			No		No	No	No	No	No	198
8	Female	12	Not self-report HIV+			No		No	No	No	Yes	Yes	2
8	Female	12	Not self-report HIV+			No		No	No	Yes	No	Yes	10
8	Female	12	Not self-report HIV+			No		Yes	No	No	No	Yes	3
8	Female	12	Not self-report HIV+			No		Yes	No	Yes	No	Yes	2
8	Female	12	Not self-report HIV+			No		No	No	No	No	No	50
8	Female	12	Not self-report HIV+			No		Yes	Yes	No	No	Yes	1
8	Female	12	Not self-report HIV+			Yes	Negative	No	No	No	No	No	375
8	Female	12	Not self-report HIV+			Yes	Negative	No	No	No	Yes	Yes	2
8	Female	12	Not self-report HIV+			Yes	Negative	No	No	Yes	No	Yes	33
8	Female	12	Not self-report HIV+			Yes	Negative	No	Yes	No	No	Yes	3
8	Female	12	Not self-report HIV+			Yes	Negative	Yes	No	No	No	Yes	1
8	Female	12	Not self-report HIV+			Yes	Negative	Yes	No	No	Yes	Yes	2
8	Female	12	Not self-report HIV+			Yes	Negative	Yes	No	Yes	No	Yes	2
8	Female	12	Self-report HIV+	Yes	No			Yes	No	No	No	Yes	1
8	Female	12	Self-report HIV+	Yes	Yes			No	No	No	No	No	8
8	Female	12	Self-report HIV+	Yes	Yes			No	Yes	Yes	No	Yes	1
8	Female	12	Self-report HIV+	Yes	Yes			Yes	No	No	No	Yes	1
8	Female	13	Not self-report HIV+	No	No	Yes	Positive	No	No	No	No	No	1
8	Female	13	Not self-report HIV+			No		No	No	No	No	No	161
8	Female	13	Not self-report HIV+			No		No	No	No	Yes	Yes	1
8	Female	13	Not self-report HIV+			No		No	No	Yes	No	Yes	10
8	Female	13	Not self-report HIV+			No		No	No	Yes	Yes	Yes	1
8	Female	13	Not self-report HIV+			No		Yes	No	No	No	Yes	2
8	Female	13	Not self-report HIV+			No		No	No	No	No	No	51
8	Female	13	Not self-report HIV+			No		No	No	Yes	No	Yes	5
8	Female	13	Not self-report HIV+			No		Yes	No	No	No	Yes	1
8	Female	13	Not self-report HIV+			Yes	Negative	No	No	No	No	No	397
8	Female	13	Not self-report HIV+			Yes	Negative	No	No	No	Yes	Yes	2
8	Female	13	Not self-report HIV+			Yes	Negative	No	No	Yes	No	Yes	38
8	Female	13	Not self-report HIV+			Yes	Negative	No	Yes	No	No	Yes	1
8	Female	13	Not self-report HIV+			Yes	Negative	No	Yes	Yes	No	Yes	1
8	Female	13	Not self-report HIV+			Yes	Negative	No	Yes	Yes	Yes	Yes	1
8	Female	13	Not self-report HIV+			Yes	Negative	Yes	No	No	No	Yes	13
8	Female	13	Not self-report HIV+			Yes	Negative	Yes	No	No	Yes	Yes	1
8	Female	13	Not self-report HIV+			Yes	Negative	Yes	No	Yes	No	Yes	3
8	Female	13	Not self-report HIV+			Yes	Negative	Yes	Yes	No	No	Yes	1
8	Female	13	Self-report HIV+	Yes	No			No	No	Yes	No	Yes	1
8	Female	13	Self-report HIV+	Yes	Yes			No	No	No	No	No	2
8	Female	13	Self-report HIV+	Yes	Yes			No	No	Yes	No	Yes	1
8	Female	14	Not self-report HIV+	No	No	Yes	Positive	No	No	No	No	No	1
8	Female	14	Not self-report HIV+			No		No	No	No	No	No	146
8	Female	14	Not self-report HIV+			No		No	No	No	Yes	Yes	1
8	Female	14	Not self-report HIV+			No		No	No	Yes	No	Yes	8
8	Female	14	Not self-report HIV+			No		No	No	No	No	No	39
8	Female	14	Not self-report HIV+			No		No	No	Yes	No	Yes	3
8	Female	14	Not self-report HIV+			Yes	Negative	No	No	No	No	No	416
8	Female	14	Not self-report HIV+			Yes	Negative	No	No	No	Yes	Yes	1
8	Female	14	Not self-report HIV+			Yes	Negative	No	No	Yes	No	Yes	38
8	Female	14	Not self-report HIV+			Yes	Negative	No	No	Yes	Yes	Yes	1
8	Female	14	Not self-report HIV+			Yes	Negative	No	Yes	Yes	No	Yes	1
8	Female	14	Not self-report HIV+			Yes	Negative	Yes	No	No	No	Yes	3
8	Female	14	Not self-report HIV+			Yes	Negative	Yes	No	Yes	No	Yes	2
8	Female	14	Self-report HIV+	Yes	No			No	No	No	No	No	1
8	Female	14	Self-report HIV+	Yes	Yes			No	No	Yes	No	Yes	2
8	Female	14	Self-report HIV+	Yes	Yes			No	No	Yes	Yes	Yes	1
8	Female	14	Self-report HIV+	Yes	Yes			No	Yes	Yes	No	Yes	1
9	Male	10	Not self-report HIV+	No	No	Yes	Positive	No	No	No	No	No	3
9	Male	10	Not self-report HIV+			No		No	No	No	No	No	149
9	Male	10	Not self-report HIV+			No		No	No	No	Yes	Yes	3
9	Male	10	Not self-report HIV+			No		No	No	Yes	No	Yes	11
9	Male	10	Not self-report HIV+			No		Yes	No	No	No	Yes	1
9	Male	10	Not self-report HIV+			No		No	No	No	No	No	39
9	Male	10	Not self-report HIV+			No		No	No	No	Yes	Yes	2
9	Male	10	Not self-report HIV+			No		No	No	Yes	No	Yes	2
9	Male	10	Not self-report HIV+			Yes	Negative	No	No	No	No	No	535
9	Male	10	Not self-report HIV+			Yes	Negative	No	No	No	Yes	Yes	7
9	Male	10	Not self-report HIV+			Yes	Negative	No	No	Yes	No	Yes	31
9	Male	10	Not self-report HIV+			Yes	Negative	No	No	Yes	Yes	Yes	4
9	Male	10	Not self-report HIV+			Yes	Negative	No	Yes	No	No	Yes	10
9	Male	10	Not self-report HIV+			Yes	Negative	No	Yes	No	Yes	Yes	1
9	Male	10	Not self-report HIV+			Yes	Negative	No	Yes	Yes	No	Yes	1
9	Male	10	Not self-report HIV+			Yes	Negative	Yes	No	No	No	Yes	30
9	Male	10	Not self-report HIV+			Yes	Negative	Yes	No	No	Yes	Yes	1
9	Male	10	Not self-report HIV+			Yes	Negative	Yes	No	Yes	No	Yes	2
9	Male	10	Not self-report HIV+			Yes	Negative	Yes	No	Yes	Yes	Yes	1
9	Male	10	Not self-report HIV+			Yes	Negative	Yes	Yes	No	No	Yes	1
9	Male	10	Not self-report HIV+			Yes	Negative	Yes	Yes	Yes	No	Yes	1
9	Male	10	Self-report HIV+	Yes	Yes			No	No	No	No	No	4
9	Male	10	Self-report HIV+	Yes	Yes			No	No	Yes	Yes	Yes	1
9	Male	10	Self-report HIV+	Yes	Yes			Yes	No	No	No	Yes	1
9	Male	10	Self-report HIV+	Yes	Yes			Yes	No	No	Yes	Yes	1
9	Male	11	Not self-report HIV+	No	No	Yes	Positive	No	No	No	No	No	1
9	Male	11	Not self-report HIV+	No	No	Yes	Positive	No	Yes	No	Yes	Yes	1
9	Male	11	Not self-report HIV+	No	No	Yes	Positive	No	Yes	Yes	Yes	Yes	1
9	Male	11	Not self-report HIV+			No		No	No	No	No	No	110
9	Male	11	Not self-report HIV+			No		No	No	No	Yes	Yes	1
9	Male	11	Not self-report HIV+			No		No	No	Yes	No	Yes	10
9	Male	11	Not self-report HIV+			No		Yes	No	No	No	Yes	1
9	Male	11	Not self-report HIV+			No		No	No	No	No	No	26
9	Male	11	Not self-report HIV+			No		No	No	Yes	No	Yes	2
9	Male	11	Not self-report HIV+			No		Yes	No	No	No	Yes	1
9	Male	11	Not self-report HIV+			No		Yes	No	No	Yes	Yes	1
9	Male	11	Not self-report HIV+			Yes	Negative	No	No	No	No	No	461
9	Male	11	Not self-report HIV+			Yes	Negative	No	No	No	Yes	Yes	7
9	Male	11	Not self-report HIV+			Yes	Negative	No	No	Yes	No	Yes	30
9	Male	11	Not self-report HIV+			Yes	Negative	No	Yes	No	No	Yes	5
9	Male	11	Not self-report HIV+			Yes	Negative	No	Yes	No	Yes	Yes	1
9	Male	11	Not self-report HIV+			Yes	Negative	No	Yes	Yes	No	Yes	2
9	Male	11	Not self-report HIV+			Yes	Negative	Yes	No	No	No	Yes	12
9	Male	11	Not self-report HIV+			Yes	Negative	Yes	No	No	Yes	Yes	2
9	Male	11	Not self-report HIV+			Yes	Negative	Yes	No	Yes	No	Yes	3
9	Male	11	Not self-report HIV+			Yes	Negative	Yes	Yes	No	No	Yes	2
9	Male	11	Self-report HIV+	No	No			No	No	No	No	No	1
9	Male	11	Self-report HIV+	No	No			No	No	No	Yes	Yes	1
9	Male	11	Self-report HIV+	Yes	Yes			No	No	No	No	No	6
9	Male	11	Self-report HIV+	Yes	Yes			Yes	No	No	No	Yes	1
9	Male	12	Not self-report HIV+	No	No	Yes	Positive	No	No	No	No	No	3
9	Male	12	Not self-report HIV+	No	No	Yes	Positive	No	No	Yes	No	Yes	1
9	Male	12	Not self-report HIV+	No	No	Yes	Positive	Yes	No	Yes	Yes	Yes	1
9	Male	12	Not self-report HIV+	No	No	Yes	Positive	Yes	Yes	No	No	Yes	1
9	Male	12	Not self-report HIV+			No		No	No	No	No	No	94
9	Male	12	Not self-report HIV+			No		No	No	Yes	No	Yes	8
9	Male	12	Not self-report HIV+			No		No	Yes	No	No	Yes	1
9	Male	12	Not self-report HIV+			No		No	Yes	Yes	No	Yes	2
9	Male	12	Not self-report HIV+			No		Yes	No	No	No	Yes	3
9	Male	12	Not self-report HIV+			No		No	No	No	No	No	42
9	Male	12	Not self-report HIV+			No		No	No	Yes	No	Yes	3
9	Male	12	Not self-report HIV+			No		Yes	No	No	No	Yes	1
9	Male	12	Not self-report HIV+			Yes	Negative	No	No	No	No	No	465
9	Male	12	Not self-report HIV+			Yes	Negative	No	No	No	Yes	Yes	1
9	Male	12	Not self-report HIV+			Yes	Negative	No	No	Yes	No	Yes	39
9	Male	12	Not self-report HIV+			Yes	Negative	No	No	Yes	Yes	Yes	5
9	Male	12	Not self-report HIV+			Yes	Negative	No	Yes	No	No	Yes	5
9	Male	12	Not self-report HIV+			Yes	Negative	No	Yes	Yes	No	Yes	1
9	Male	12	Not self-report HIV+			Yes	Negative	Yes	No	No	No	Yes	9
9	Male	12	Not self-report HIV+			Yes	Negative	Yes	No	No	Yes	Yes	2
9	Male	12	Not self-report HIV+			Yes	Negative	Yes	No	Yes	No	Yes	3
9	Male	12	Not self-report HIV+			Yes	Negative	Yes	Yes	No	No	Yes	1
9	Male	12	Not self-report HIV+			Yes	Negative	Yes	Yes	Yes	No	Yes	1
9	Male	12	Self-report HIV+	Yes	Yes			No	No	No	No	No	4
9	Male	12	Self-report HIV+	Yes	Yes			No	No	Yes	No	Yes	4
9	Male	12	Self-report HIV+	Yes	Yes			No	Yes	No	Yes	Yes	1
9	Male	12	Self-report HIV+	Yes	Yes			Yes	No	No	No	Yes	1
9	Male	12	Self-report HIV+	Yes	Yes			Yes	No	Yes	No	Yes	1
9	Male	13	Not self-report HIV+	No	No	Yes	Positive	No	No	No	No	No	1
9	Male	13	Not self-report HIV+	No	No	Yes	Positive	No	Yes	No	Yes	Yes	1
9	Male	13	Not self-report HIV+			No		No	No	No	No	No	90
9	Male	13	Not self-report HIV+			No		No	No	Yes	No	Yes	11
9	Male	13	Not self-report HIV+			No		No	Yes	No	No	Yes	1
9	Male	13	Not self-report HIV+			No		Yes	No	No	No	Yes	3
9	Male	13	Not self-report HIV+			No		Yes	No	Yes	No	Yes	1
9	Male	13	Not self-report HIV+			No		No	No	No	No	No	25
9	Male	13	Not self-report HIV+			No		No	No	Yes	No	Yes	1
9	Male	13	Not self-report HIV+			Yes	Negative	No	No	No	No	No	451
9	Male	13	Not self-report HIV+			Yes	Negative	No	No	No	Yes	Yes	4
9	Male	13	Not self-report HIV+			Yes	Negative	No	No	Yes	No	Yes	40
9	Male	13	Not self-report HIV+			Yes	Negative	No	No	Yes	Yes	Yes	1
9	Male	13	Not self-report HIV+			Yes	Negative	No	Yes	No	No	Yes	3
9	Male	13	Not self-report HIV+			Yes	Negative	No	Yes	No	Yes	Yes	1
9	Male	13	Not self-report HIV+			Yes	Negative	Yes	No	No	No	Yes	13
9	Male	13	Not self-report HIV+			Yes	Negative	Yes	No	No	Yes	Yes	4
9	Male	13	Not self-report HIV+			Yes	Negative	Yes	No	Yes	No	Yes	1
9	Male	13	Self-report HIV+	No	No			No	No	No	No	No	1
9	Male	13	Self-report HIV+	Yes	No			No	No	No	No	No	1
9	Male	13	Self-report HIV+	Yes	Yes			No	No	No	No	No	4
9	Male	13	Self-report HIV+	Yes	Yes			No	No	Yes	No	Yes	2
9	Male	13	Self-report HIV+	Yes	Yes			Yes	No	Yes	No	Yes	1
9	Male	13	Self-report HIV+	Yes	Yes			Yes	Yes	Yes	Yes	Yes	1
9	Male	14	Not self-report HIV+	No	No	Yes	Positive	No	No	No	No	No	1
9	Male	14	Not self-report HIV+			No		No	No	No	No	No	76
9	Male	14	Not self-report HIV+			No		No	No	Yes	No	Yes	9
9	Male	14	Not self-report HIV+			No		Yes	No	No	No	Yes	1
9	Male	14	Not self-report HIV+			No		Yes	No	No	Yes	Yes	1
9	Male	14	Not self-report HIV+			No		Yes	No	Yes	No	Yes	1
9	Male	14	Not self-report HIV+			No		No	No	No	No	No	29
9	Male	14	Not self-report HIV+			No		No	No	No	Yes	Yes	1
9	Male	14	Not self-report HIV+			No		No	No	Yes	No	Yes	3
9	Male	14	Not self-report HIV+			Yes	Negative	No	No	No	No	No	337
9	Male	14	Not self-report HIV+			Yes	Negative	No	No	No	Yes	Yes	3
9	Male	14	Not self-report HIV+			Yes	Negative	No	No	Yes	No	Yes	53
9	Male	14	Not self-report HIV+			Yes	Negative	No	No	Yes	Yes	Yes	1
9	Male	14	Not self-report HIV+			Yes	Negative	No	Yes	No	No	Yes	4
9	Male	14	Not self-report HIV+			Yes	Negative	No	Yes	No	Yes	Yes	1
9	Male	14	Not self-report HIV+			Yes	Negative	Yes	No	No	No	Yes	16
9	Male	14	Not self-report HIV+			Yes	Negative	Yes	No	Yes	No	Yes	2
9	Male	14	Not self-report HIV+			Yes	Negative	Yes	No	Yes	Yes	Yes	1
9	Male	14	Not self-report HIV+			Yes	Negative	Yes	Yes	No	No	Yes	2
9	Male	14	Self-report HIV+	No	No			No	No	Yes	No	Yes	2
9	Male	14	Self-report HIV+	Yes	Yes			No	No	No	No	No	6
9	Male	14	Self-report HIV+	Yes	Yes			No	No	Yes	No	Yes	1
9	Male	14	Self-report HIV+	Yes	Yes			No	Yes	No	No	Yes	1
9	Male	14	Self-report HIV+	Yes	Yes			Yes	No	No	No	Yes	1
9	Female	10	Not self-report HIV+	No	No	Yes	Positive	No	No	No	No	No	3
9	Female	10	Not self-report HIV+	No	No	Yes	Positive	No	No	No	Yes	Yes	1
9	Female	10	Not self-report HIV+	No	No	Yes	Positive	No	No	Yes	No	Yes	1
9	Female	10	Not self-report HIV+			No		No	No	No	No	No	142
9	Female	10	Not self-report HIV+			No		No	No	Yes	No	Yes	6
9	Female	10	Not self-report HIV+			No		No	Yes	No	No	Yes	1
9	Female	10	Not self-report HIV+			No		No	Yes	Yes	No	Yes	1
9	Female	10	Not self-report HIV+			No		Yes	No	No	No	Yes	1
9	Female	10	Not self-report HIV+			No		Yes	No	Yes	No	Yes	1
9	Female	10	Not self-report HIV+			No		Yes	Yes	No	Yes	Yes	1
9	Female	10	Not self-report HIV+			No		No	No	No	No	No	52
9	Female	10	Not self-report HIV+			No		No	No	No	Yes	Yes	1
9	Female	10	Not self-report HIV+			No		No	No	Yes	No	Yes	4
9	Female	10	Not self-report HIV+			No		No	No	Yes	Yes	Yes	1
9	Female	10	Not self-report HIV+			No		Yes	No	No	No	Yes	2
9	Female	10	Not self-report HIV+			No		Yes	No	Yes	No	Yes	1
9	Female	10	Not self-report HIV+			Yes	Negative	No	No	No	No	No	637
9	Female	10	Not self-report HIV+			Yes	Negative	No	No	No	Yes	Yes	11
9	Female	10	Not self-report HIV+			Yes	Negative	No	No	Yes	No	Yes	36
9	Female	10	Not self-report HIV+			Yes	Negative	No	No	Yes	Yes	Yes	2
9	Female	10	Not self-report HIV+			Yes	Negative	No	Yes	No	No	Yes	8
9	Female	10	Not self-report HIV+			Yes	Negative	No	Yes	No	Yes	Yes	1
9	Female	10	Not self-report HIV+			Yes	Negative	No	Yes	Yes	No	Yes	1
9	Female	10	Not self-report HIV+			Yes	Negative	Yes	No	No	No	Yes	16
9	Female	10	Not self-report HIV+			Yes	Negative	Yes	No	Yes	No	Yes	4
9	Female	10	Not self-report HIV+			Yes	Negative	Yes	Yes	Yes	No	Yes	2
9	Female	10	Self-report HIV+	No	No			No	No	No	No	No	1
9	Female	10	Self-report HIV+	No	No			No	Yes	Yes	No	Yes	1
9	Female	10	Self-report HIV+	Yes	Yes			No	No	No	No	No	5
9	Female	10	Self-report HIV+	Yes	Yes			No	No	Yes	No	Yes	2
9	Female	10	Self-report HIV+	Yes	Yes			No	Yes	No	No	Yes	1
9	Female	10	Self-report HIV+	Yes	Yes			No	Yes	No	Yes	Yes	1
9	Female	10	Self-report HIV+	Yes	Yes			No	Yes	Yes	Yes	Yes	1
9	Female	10	Self-report HIV+	Yes	Yes			Yes	No	No	No	Yes	1
9	Female	10	Self-report HIV+	Yes	Yes			Yes	No	Yes	Yes	Yes	1
9	Female	11	Not self-report HIV+	No	No	Yes	Positive	No	No	Yes	No	Yes	1
9	Female	11	Not self-report HIV+	No	No	Yes	Positive	No	Yes	No	Yes	Yes	1
9	Female	11	Not self-report HIV+	No	No	Yes	Positive	Yes	Yes	Yes	No	Yes	1
9	Female	11	Not self-report HIV+			No		No	No	No	No	No	129
9	Female	11	Not self-report HIV+			No		No	No	No	Yes	Yes	3
9	Female	11	Not self-report HIV+			No		No	No	Yes	No	Yes	7
9	Female	11	Not self-report HIV+			No		No	Yes	No	No	Yes	2
9	Female	11	Not self-report HIV+			No		No	Yes	Yes	No	Yes	1
9	Female	11	Not self-report HIV+			No		Yes	No	No	No	Yes	4
9	Female	11	Not self-report HIV+			No		Yes	No	No	Yes	Yes	1
9	Female	11	Not self-report HIV+			No		Yes	No	Yes	No	Yes	1
9	Female	11	Not self-report HIV+			No		Yes	Yes	Yes	No	Yes	2
9	Female	11	Not self-report HIV+			No		No	No	No	No	No	48
9	Female	11	Not self-report HIV+			No		No	No	Yes	No	Yes	3
9	Female	11	Not self-report HIV+			No		Yes	No	Yes	No	Yes	2
9	Female	11	Not self-report HIV+			Yes	Negative	No	No	No	No	No	558
9	Female	11	Not self-report HIV+			Yes	Negative	No	No	No	Yes	Yes	9
9	Female	11	Not self-report HIV+			Yes	Negative	No	No	Yes	No	Yes	47
9	Female	11	Not self-report HIV+			Yes	Negative	No	No	Yes	Yes	Yes	1
9	Female	11	Not self-report HIV+			Yes	Negative	No	Yes	No	No	Yes	8
9	Female	11	Not self-report HIV+			Yes	Negative	No	Yes	No	Yes	Yes	1
9	Female	11	Not self-report HIV+			Yes	Negative	No	Yes	Yes	No	Yes	1
9	Female	11	Not self-report HIV+			Yes	Negative	Yes	No	No	No	Yes	18
9	Female	11	Not self-report HIV+			Yes	Negative	Yes	No	No	Yes	Yes	3
9	Female	11	Not self-report HIV+			Yes	Negative	Yes	No	Yes	No	Yes	4
9	Female	11	Not self-report HIV+			Yes	Negative	Yes	Yes	No	No	Yes	1
9	Female	11	Self-report HIV+	Yes	Yes			No	No	No	No	No	5
9	Female	11	Self-report HIV+	Yes	Yes			No	Yes	No	Yes	Yes	1
9	Female	11	Self-report HIV+	Yes	Yes			Yes	No	No	No	Yes	1
9	Female	12	Not self-report HIV+	No	No	Yes	Positive	No	No	No	No	No	3
9	Female	12	Not self-report HIV+	No	No	Yes	Positive	No	No	Yes	No	Yes	1
9	Female	12	Not self-report HIV+	No	No	Yes	Positive	No	No	Yes	Yes	Yes	1
9	Female	12	Not self-report HIV+			No		No	No	No	No	No	132
9	Female	12	Not self-report HIV+			No		No	No	Yes	No	Yes	7
9	Female	12	Not self-report HIV+			No		No	Yes	Yes	No	Yes	1
9	Female	12	Not self-report HIV+			No		Yes	No	No	Yes	Yes	1
9	Female	12	Not self-report HIV+			No		No	No	No	No	No	28
9	Female	12	Not self-report HIV+			No		No	No	Yes	No	Yes	7
9	Female	12	Not self-report HIV+			No		Yes	No	No	No	Yes	2
9	Female	12	Not self-report HIV+			Yes	Negative	No	No	No	No	No	595
9	Female	12	Not self-report HIV+			Yes	Negative	No	No	No	Yes	Yes	11
9	Female	12	Not self-report HIV+			Yes	Negative	No	No	Yes	No	Yes	48
9	Female	12	Not self-report HIV+			Yes	Negative	No	No	Yes	Yes	Yes	5
9	Female	12	Not self-report HIV+			Yes	Negative	No	Yes	No	No	Yes	5
9	Female	12	Not self-report HIV+			Yes	Negative	Yes	No	No	No	Yes	18
9	Female	12	Not self-report HIV+			Yes	Negative	Yes	No	No	Yes	Yes	3
9	Female	12	Not self-report HIV+			Yes	Negative	Yes	No	Yes	No	Yes	4
9	Female	12	Not self-report HIV+			Yes	Negative	Yes	Yes	Yes	No	Yes	1
9	Female	12	Self-report HIV+	Yes	No			No	No	No	No	No	1
9	Female	12	Self-report HIV+	Yes	Yes			No	No	No	No	No	6
9	Female	12	Self-report HIV+	Yes	Yes			Yes	No	No	No	Yes	1
9	Female	12	Self-report HIV+	Yes	Yes			Yes	No	Yes	No	Yes	1
9	Female	13	Not self-report HIV+	No	No	Yes	Positive	No	No	No	No	No	3
9	Female	13	Not self-report HIV+	No	No	Yes	Positive	No	No	No	Yes	Yes	1
9	Female	13	Not self-report HIV+	No	No	Yes	Positive	No	No	Yes	No	Yes	2
9	Female	13	Not self-report HIV+	No	No	Yes	Positive	No	No	Yes	Yes	Yes	1
9	Female	13	Not self-report HIV+	No	No	Yes	Positive	No	Yes	No	No	Yes	2
9	Female	13	Not self-report HIV+			No		No	No	No	No	No	139
9	Female	13	Not self-report HIV+			No		No	No	Yes	No	Yes	11
9	Female	13	Not self-report HIV+			No		No	No	Yes	Yes	Yes	1
9	Female	13	Not self-report HIV+			No		Yes	No	No	No	Yes	1
9	Female	13	Not self-report HIV+			No		No	No	No	No	No	38
9	Female	13	Not self-report HIV+			No		No	No	No	Yes	Yes	1
9	Female	13	Not self-report HIV+			No		No	No	Yes	No	Yes	2
9	Female	13	Not self-report HIV+			Yes	Negative	No	No	No	No	No	545
9	Female	13	Not self-report HIV+			Yes	Negative	No	No	No	Yes	Yes	6
9	Female	13	Not self-report HIV+			Yes	Negative	No	No	Yes	No	Yes	60
9	Female	13	Not self-report HIV+			Yes	Negative	No	No	Yes	Yes	Yes	2
9	Female	13	Not self-report HIV+			Yes	Negative	No	Yes	No	No	Yes	4
9	Female	13	Not self-report HIV+			Yes	Negative	No	Yes	No	Yes	Yes	4
9	Female	13	Not self-report HIV+			Yes	Negative	No	Yes	Yes	No	Yes	1
9	Female	13	Not self-report HIV+			Yes	Negative	Yes	No	No	No	Yes	16
9	Female	13	Not self-report HIV+			Yes	Negative	Yes	No	Yes	No	Yes	3
9	Female	13	Not self-report HIV+			Yes	Negative	Yes	No	Yes	Yes	Yes	1
9	Female	13	Self-report HIV+	Yes	Yes			No	No	No	No	No	6
9	Female	13	Self-report HIV+	Yes	Yes			No	No	Yes	No	Yes	2
9	Female	13	Self-report HIV+	Yes	Yes			No	No	Yes	Yes	Yes	1
9	Female	13	Self-report HIV+	Yes	Yes			Yes	No	Yes	No	Yes	1
9	Female	14	Not self-report HIV+	No	No	Yes	Positive	No	No	No	No	No	3
9	Female	14	Not self-report HIV+	No	No	Yes	Positive	No	No	Yes	No	Yes	1
9	Female	14	Not self-report HIV+	No	No	Yes	Positive	No	Yes	No	No	Yes	1
9	Female	14	Not self-report HIV+			No		No	No	No	No	No	107
9	Female	14	Not self-report HIV+			No		No	No	No	Yes	Yes	1
9	Female	14	Not self-report HIV+			No		No	No	Yes	No	Yes	13
9	Female	14	Not self-report HIV+			No		Yes	No	No	No	Yes	2
9	Female	14	Not self-report HIV+			No		No	No	No	No	No	38
9	Female	14	Not self-report HIV+			No		No	No	No	Yes	Yes	1
9	Female	14	Not self-report HIV+			Yes	Negative	No	No	No	No	No	543
9	Female	14	Not self-report HIV+			Yes	Negative	No	No	No	Yes	Yes	8
9	Female	14	Not self-report HIV+			Yes	Negative	No	No	Yes	No	Yes	53
9	Female	14	Not self-report HIV+			Yes	Negative	No	No	Yes	Yes	Yes	3
9	Female	14	Not self-report HIV+			Yes	Negative	No	Yes	No	No	Yes	5
9	Female	14	Not self-report HIV+			Yes	Negative	Yes	No	No	No	Yes	13
9	Female	14	Not self-report HIV+			Yes	Negative	Yes	No	No	Yes	Yes	1
9	Female	14	Not self-report HIV+			Yes	Negative	Yes	No	Yes	No	Yes	6
9	Female	14	Not self-report HIV+			Yes	Negative	Yes	No	Yes	Yes	Yes	1
9	Female	14	Not self-report HIV+			Yes	Negative	Yes	Yes	No	No	Yes	3
9	Female	14	Self-report HIV+	Yes	Yes			No	No	No	No	No	5
9	Female	14	Self-report HIV+	Yes	Yes			No	No	Yes	No	Yes	1
9	Female	14	Self-report HIV+	Yes	Yes			Yes	No	No	Yes	Yes	1
10	Male	10	Not self-report HIV+	No	No	Yes	Positive	No	No	No	No	No	1
10	Male	10	Not self-report HIV+			No		No	No	No	No	No	58
10	Male	10	Not self-report HIV+			No		No	No	Yes	No	Yes	2
10	Male	10	Not self-report HIV+			No		No	No	Yes	Yes	Yes	1
10	Male	10	Not self-report HIV+			No		Yes	No	No	No	Yes	2
10	Male	10	Not self-report HIV+			No		Yes	No	Yes	No	Yes	1
10	Male	10	Not self-report HIV+			No		No	No	No	No	No	41
10	Male	10	Not self-report HIV+			Yes	Negative	No	No	No	No	No	173
10	Male	10	Not self-report HIV+			Yes	Negative	No	No	Yes	No	Yes	3
10	Male	10	Not self-report HIV+			Yes	Negative	No	Yes	Yes	No	Yes	1
10	Male	10	Not self-report HIV+			Yes	Negative	Yes	No	No	No	Yes	2
10	Male	10	Not self-report HIV+			Yes	Negative	Yes	No	Yes	No	Yes	2
10	Male	10	Not self-report HIV+			Yes	Negative	Yes	Yes	Yes	Yes	Yes	1
10	Male	10	Self-report HIV+	Yes	No			No	No	Yes	No	Yes	1
10	Male	10	Self-report HIV+	Yes	Yes			No	No	No	No	No	4
10	Male	10	Self-report HIV+	Yes	Yes			No	No	Yes	No	Yes	2
10	Male	10	Self-report HIV+	Yes	Yes			No	Yes	Yes	No	Yes	1
10	Male	10	Self-report HIV+	Yes	Yes			Yes	No	Yes	No	Yes	1
10	Male	11	Not self-report HIV+	No	No	Yes	Positive	No	No	No	No	No	1
10	Male	11	Not self-report HIV+			No		No	No	No	No	No	39
10	Male	11	Not self-report HIV+			No		No	No	Yes	No	Yes	1
10	Male	11	Not self-report HIV+			No		Yes	No	No	No	Yes	1
10	Male	11	Not self-report HIV+			No		Yes	No	No	Yes	Yes	1
10	Male	11	Not self-report HIV+			No		No	No	No	No	No	34
10	Male	11	Not self-report HIV+			No		No	No	Yes	No	Yes	5
10	Male	11	Not self-report HIV+			Yes	Negative	No	No	No	No	No	147
10	Male	11	Not self-report HIV+			Yes	Negative	No	No	Yes	No	Yes	15
10	Male	11	Not self-report HIV+			Yes	Negative	Yes	No	No	Yes	Yes	1
10	Male	11	Self-report HIV+	Yes	Yes			No	No	No	No	No	5
10	Male	11	Self-report HIV+	Yes	Yes			No	No	Yes	No	Yes	1
10	Male	11	Self-report HIV+	Yes	Yes			Yes	No	No	No	Yes	1
10	Male	12	Not self-report HIV+	No	No	Yes	Positive	No	No	No	No	No	1
10	Male	12	Not self-report HIV+			No		No	No	No	No	No	44
10	Male	12	Not self-report HIV+			No		No	No	No	Yes	Yes	1
10	Male	12	Not self-report HIV+			No		No	No	Yes	No	Yes	6
10	Male	12	Not self-report HIV+			No		No	No	No	No	No	24
10	Male	12	Not self-report HIV+			No		No	No	Yes	No	Yes	3
10	Male	12	Not self-report HIV+			Yes	Negative	No	No	No	No	No	156
10	Male	12	Not self-report HIV+			Yes	Negative	No	No	Yes	No	Yes	13
10	Male	12	Not self-report HIV+			Yes	Negative	No	Yes	No	No	Yes	1
10	Male	12	Not self-report HIV+			Yes	Negative	Yes	No	No	No	Yes	2
10	Male	12	Self-report HIV+	Yes	Yes			No	No	No	No	No	6
10	Male	12	Self-report HIV+	Yes	Yes			No	No	Yes	No	Yes	1
10	Male	13	Not self-report HIV+			No		No	No	No	No	No	32
10	Male	13	Not self-report HIV+			No		No	No	Yes	No	Yes	5
10	Male	13	Not self-report HIV+			No		No	No	No	No	No	21
10	Male	13	Not self-report HIV+			No		No	No	Yes	No	Yes	2
10	Male	13	Not self-report HIV+			Yes	Negative	No	No	No	No	No	149
10	Male	13	Not self-report HIV+			Yes	Negative	No	No	Yes	No	Yes	6
10	Male	13	Not self-report HIV+			Yes	Negative	Yes	No	No	No	Yes	1
10	Male	13	Not self-report HIV+			Yes	Negative	Yes	Yes	Yes	No	Yes	1
10	Male	13	Self-report HIV+	No	No			No	No	No	No	No	1
10	Male	13	Self-report HIV+	Yes	Yes			No	No	No	No	No	4
10	Male	14	Not self-report HIV+	No	No	Yes	Positive	No	No	No	No	No	2
10	Male	14	Not self-report HIV+			No		No	No	No	No	No	27
10	Male	14	Not self-report HIV+			No		No	No	No	Yes	Yes	1
10	Male	14	Not self-report HIV+			No		No	No	Yes	No	Yes	1
10	Male	14	Not self-report HIV+			No		Yes	No	No	No	Yes	1
10	Male	14	Not self-report HIV+			No		No	No	No	No	No	20
10	Male	14	Not self-report HIV+			No		No	No	Yes	No	Yes	3
10	Male	14	Not self-report HIV+			Yes	Negative	No	No	No	No	No	151
10	Male	14	Not self-report HIV+			Yes	Negative	No	No	Yes	No	Yes	15
10	Male	14	Not self-report HIV+			Yes	Negative	Yes	No	No	No	Yes	1
10	Male	14	Self-report HIV+	No	No			No	No	No	No	No	1
10	Male	14	Self-report HIV+	Yes	Yes			No	No	No	No	No	4
10	Female	10	Not self-report HIV+	No	No	Yes	Positive	Yes	No	No	Yes	Yes	1
10	Female	10	Not self-report HIV+			No		No	No	No	No	No	48
10	Female	10	Not self-report HIV+			No		No	No	Yes	No	Yes	6
10	Female	10	Not self-report HIV+			No		No	No	No	No	No	42
10	Female	10	Not self-report HIV+			No		No	No	Yes	No	Yes	2
10	Female	10	Not self-report HIV+			Yes	Negative	No	No	No	No	No	181
10	Female	10	Not self-report HIV+			Yes	Negative	No	No	No	Yes	Yes	2
10	Female	10	Not self-report HIV+			Yes	Negative	No	No	Yes	No	Yes	10
10	Female	10	Not self-report HIV+			Yes	Negative	No	Yes	No	No	Yes	1
10	Female	10	Not self-report HIV+			Yes	Negative	No	Yes	Yes	No	Yes	1
10	Female	10	Not self-report HIV+			Yes	Negative	Yes	No	No	No	Yes	1
10	Female	10	Not self-report HIV+			Yes	Negative	Yes	No	No	Yes	Yes	1
10	Female	10	Not self-report HIV+			Yes	Negative	Yes	Yes	No	No	Yes	1
10	Female	10	Self-report HIV+	Yes	Yes			No	No	No	No	No	4
10	Female	10	Self-report HIV+	Yes	Yes			No	No	Yes	Yes	Yes	1
10	Female	11	Not self-report HIV+	No	No	Yes	Positive	No	No	No	No	No	1
10	Female	11	Not self-report HIV+	No	No	Yes	Positive	Yes	Yes	Yes	Yes	Yes	1
10	Female	11	Not self-report HIV+			No		No	No	No	No	No	57
10	Female	11	Not self-report HIV+			No		No	No	Yes	No	Yes	4
10	Female	11	Not self-report HIV+			No		No	No	Yes	Yes	Yes	1
10	Female	11	Not self-report HIV+			No		No	Yes	No	No	Yes	1
10	Female	11	Not self-report HIV+			No		No	No	No	No	No	42
10	Female	11	Not self-report HIV+			No		No	No	Yes	No	Yes	2
10	Female	11	Not self-report HIV+			No		No	Yes	No	No	Yes	1
10	Female	11	Not self-report HIV+			No		No	Yes	Yes	No	Yes	1
10	Female	11	Not self-report HIV+			Yes	Negative	No	No	No	No	No	184
10	Female	11	Not self-report HIV+			Yes	Negative	No	No	Yes	No	Yes	11
10	Female	11	Not self-report HIV+			Yes	Negative	Yes	No	No	No	Yes	1
10	Female	11	Self-report HIV+	No	No			No	No	No	No	No	1
10	Female	11	Self-report HIV+	Yes	Yes			No	No	No	No	No	3
10	Female	11	Self-report HIV+	Yes	Yes			No	Yes	Yes	Yes	Yes	1
10	Female	11	Self-report HIV+	Yes	Yes			Yes	No	No	No	Yes	1
10	Female	12	Not self-report HIV+			No		No	No	No	No	No	44
10	Female	12	Not self-report HIV+			No		No	No	Yes	No	Yes	4
10	Female	12	Not self-report HIV+			No		No	No	No	No	No	36
10	Female	12	Not self-report HIV+			No		No	No	Yes	No	Yes	2
10	Female	12	Not self-report HIV+			No		Yes	No	No	No	Yes	3
10	Female	12	Not self-report HIV+			Yes	Negative	No	No	No	No	No	180
10	Female	12	Not self-report HIV+			Yes	Negative	No	No	Yes	No	Yes	12
10	Female	12	Not self-report HIV+			Yes	Negative	Yes	No	No	No	Yes	2
10	Female	12	Not self-report HIV+			Yes	Negative	Yes	No	Yes	No	Yes	1
10	Female	12	Not self-report HIV+			Yes	Negative	Yes	Yes	Yes	Yes	Yes	1
10	Female	12	Self-report HIV+	No	No			No	No	No	No	No	1
10	Female	12	Self-report HIV+	Yes	Yes			No	No	No	No	No	3
10	Female	13	Not self-report HIV+	No	No	Yes	Positive	No	No	No	No	No	2
10	Female	13	Not self-report HIV+	No	No	Yes	Positive	No	No	Yes	No	Yes	1
10	Female	13	Not self-report HIV+			No		No	No	No	No	No	32
10	Female	13	Not self-report HIV+			No		No	No	Yes	No	Yes	3
10	Female	13	Not self-report HIV+			No		Yes	Yes	No	No	Yes	1
10	Female	13	Not self-report HIV+			No		No	No	No	No	No	38
10	Female	13	Not self-report HIV+			No		No	No	Yes	No	Yes	1
10	Female	13	Not self-report HIV+			No		Yes	No	No	No	Yes	1
10	Female	13	Not self-report HIV+			Yes	Negative	No	No	No	No	No	184
10	Female	13	Not self-report HIV+			Yes	Negative	No	No	Yes	No	Yes	13
10	Female	13	Not self-report HIV+			Yes	Negative	Yes	No	No	No	Yes	1
10	Female	13	Not self-report HIV+			Yes	Negative	Yes	No	No	Yes	Yes	1
10	Female	13	Not self-report HIV+			Yes	Negative	Yes	No	Yes	No	Yes	1
10	Female	13	Self-report HIV+	Yes	Yes			No	No	No	No	No	3
10	Female	13	Self-report HIV+	Yes	Yes			No	No	Yes	No	Yes	1
10	Female	14	Not self-report HIV+	No	No	Yes	Positive	Yes	No	No	No	Yes	1
10	Female	14	Not self-report HIV+			No		No	No	No	No	No	29
10	Female	14	Not self-report HIV+			No		No	No	Yes	No	Yes	4
10	Female	14	Not self-report HIV+			No		Yes	No	No	No	Yes	1
10	Female	14	Not self-report HIV+			No		No	No	No	No	No	28
10	Female	14	Not self-report HIV+			No		No	No	Yes	No	Yes	2
10	Female	14	Not self-report HIV+			Yes	Negative	No	No	No	No	No	202
10	Female	14	Not self-report HIV+			Yes	Negative	No	No	Yes	No	Yes	16
10	Female	14	Self-report HIV+	Yes	Yes			No	No	No	No	No	3
11	Male	10	Not self-report HIV+	No	No	Yes	Positive	No	No	No	No	No	1
11	Male	10	Not self-report HIV+			No		No	No	No	No	No	50
11	Male	10	Not self-report HIV+			No		No	No	Yes	No	Yes	2
11	Male	10	Not self-report HIV+			No		No	No	No	No	No	38
11	Male	10	Not self-report HIV+			No		No	No	Yes	No	Yes	3
11	Male	10	Not self-report HIV+			Yes	Negative	No	No	No	No	No	188
11	Male	10	Not self-report HIV+			Yes	Negative	No	No	Yes	No	Yes	11
11	Male	10	Not self-report HIV+			Yes	Negative	No	Yes	No	No	Yes	1
11	Male	10	Not self-report HIV+			Yes	Negative	No	Yes	No	Yes	Yes	1
11	Male	10	Not self-report HIV+			Yes	Negative	Yes	No	No	No	Yes	8
11	Male	10	Not self-report HIV+			Yes	Negative	Yes	No	Yes	No	Yes	1
11	Male	10	Self-report HIV+	Yes	Yes			No	No	No	No	No	3
11	Male	10	Self-report HIV+	Yes	Yes			No	No	Yes	No	Yes	1
11	Male	10	Self-report HIV+	Yes	Yes			No	No	Yes	Yes	Yes	1
11	Male	11	Not self-report HIV+	No	No	Yes	Positive	No	No	No	No	No	1
11	Male	11	Not self-report HIV+			No		No	No	No	No	No	37
11	Male	11	Not self-report HIV+			No		No	No	Yes	No	Yes	1
11	Male	11	Not self-report HIV+			No		No	No	No	No	No	27
11	Male	11	Not self-report HIV+			No		No	No	Yes	No	Yes	2
11	Male	11	Not self-report HIV+			Yes	Negative	No	No	No	No	No	146
11	Male	11	Not self-report HIV+			Yes	Negative	No	No	Yes	No	Yes	10
11	Male	11	Not self-report HIV+			Yes	Negative	No	Yes	No	No	Yes	1
11	Male	11	Not self-report HIV+			Yes	Negative	Yes	No	No	Yes	Yes	1
11	Male	11	Self-report HIV+	Yes	Yes			No	No	No	No	No	3
11	Male	11	Self-report HIV+	Yes	Yes			No	Yes	No	No	Yes	1
11	Male	11	Self-report HIV+	Yes	Yes			Yes	No	No	No	Yes	2
11	Male	12	Not self-report HIV+	No	No	Yes	Positive	No	No	No	No	No	1
11	Male	12	Not self-report HIV+	No	No	Yes	Positive	No	No	Yes	No	Yes	1
11	Male	12	Not self-report HIV+			No		No	No	No	No	No	24
11	Male	12	Not self-report HIV+			No		No	No	Yes	No	Yes	4
11	Male	12	Not self-report HIV+			No		No	No	No	No	No	21
11	Male	12	Not self-report HIV+			No		No	No	Yes	No	Yes	2
11	Male	12	Not self-report HIV+			Yes	Negative	No	No	No	No	No	144
11	Male	12	Not self-report HIV+			Yes	Negative	No	No	Yes	No	Yes	10
11	Male	12	Not self-report HIV+			Yes	Negative	No	Yes	No	No	Yes	1
11	Male	12	Self-report HIV+	Yes	Yes			No	No	No	No	No	1
11	Male	12	Self-report HIV+	Yes	Yes			No	No	Yes	No	Yes	1
11	Male	13	Not self-report HIV+	No	No	Yes	Positive	No	No	No	No	No	1
11	Male	13	Not self-report HIV+			No		No	No	No	No	No	34
11	Male	13	Not self-report HIV+			No		No	No	No	No	No	13
11	Male	13	Not self-report HIV+			No		No	No	Yes	No	Yes	1
11	Male	13	Not self-report HIV+			No		Yes	No	No	No	Yes	1
11	Male	13	Not self-report HIV+			Yes	Negative	No	No	No	No	No	119
11	Male	13	Not self-report HIV+			Yes	Negative	No	No	Yes	No	Yes	6
11	Male	13	Not self-report HIV+			Yes	Negative	Yes	No	No	No	Yes	4
11	Male	13	Self-report HIV+	Yes	Yes			No	No	No	No	No	2
11	Male	13	Self-report HIV+	Yes	Yes			No	No	Yes	No	Yes	1
11	Male	14	Not self-report HIV+	No	No	Yes	Positive	No	No	No	No	No	1
11	Male	14	Not self-report HIV+			No		No	No	No	No	No	29
11	Male	14	Not self-report HIV+			No		No	No	Yes	No	Yes	7
11	Male	14	Not self-report HIV+			No		Yes	No	No	No	Yes	1
11	Male	14	Not self-report HIV+			No		No	No	No	No	No	17
11	Male	14	Not self-report HIV+			Yes	Negative	No	No	No	No	No	150
11	Male	14	Not self-report HIV+			Yes	Negative	No	No	Yes	No	Yes	15
11	Male	14	Not self-report HIV+			Yes	Negative	Yes	No	No	No	Yes	1
11	Female	10	Not self-report HIV+	No	No	Yes	Positive	No	No	No	No	No	1
11	Female	10	Not self-report HIV+			No		No	No	No	No	No	42
11	Female	10	Not self-report HIV+			No		No	No	Yes	No	Yes	1
11	Female	10	Not self-report HIV+			No		No	No	No	No	No	30
11	Female	10	Not self-report HIV+			No		No	No	Yes	No	Yes	1
11	Female	10	Not self-report HIV+			No		Yes	No	No	No	Yes	1
11	Female	10	Not self-report HIV+			Yes	Negative	No	No	No	No	No	188
11	Female	10	Not self-report HIV+			Yes	Negative	No	No	No	Yes	Yes	1
11	Female	10	Not self-report HIV+			Yes	Negative	No	No	Yes	No	Yes	10
11	Female	10	Not self-report HIV+			Yes	Negative	Yes	No	No	No	Yes	7
11	Female	10	Self-report HIV+	Yes	Yes			No	No	No	No	No	1
11	Female	10	Self-report HIV+	Yes	Yes			No	No	Yes	No	Yes	1
11	Female	11	Not self-report HIV+	No	No	Yes	Positive	No	No	No	No	No	1
11	Female	11	Not self-report HIV+	No	No	Yes	Positive	No	No	Yes	No	Yes	1
11	Female	11	Not self-report HIV+			No		No	No	No	No	No	33
11	Female	11	Not self-report HIV+			No		No	No	Yes	No	Yes	2
11	Female	11	Not self-report HIV+			No		No	No	No	No	No	35
11	Female	11	Not self-report HIV+			No		No	No	Yes	No	Yes	3
11	Female	11	Not self-report HIV+			Yes	Negative	No	No	No	No	No	174
11	Female	11	Not self-report HIV+			Yes	Negative	No	No	Yes	No	Yes	11
11	Female	11	Not self-report HIV+			Yes	Negative	No	Yes	No	No	Yes	1
11	Female	11	Not self-report HIV+			Yes	Negative	Yes	No	No	No	Yes	1
11	Female	11	Not self-report HIV+			Yes	Negative	Yes	Yes	No	No	Yes	1
11	Female	11	Self-report HIV+	Yes	Yes			No	No	No	Yes	Yes	1
11	Female	11	Self-report HIV+	Yes	Yes			No	No	Yes	No	Yes	2
11	Female	11	Self-report HIV+	Yes	Yes			Yes	No	Yes	Yes	Yes	1
11	Female	11	Self-report HIV+	Yes	Yes			Yes	Yes	No	No	Yes	1
11	Female	11	Self-report HIV+	Yes	Yes			Yes	Yes	No	Yes	Yes	1
11	Female	12	Not self-report HIV+			No		No	No	No	No	No	29
11	Female	12	Not self-report HIV+			No		No	No	Yes	No	Yes	2
11	Female	12	Not self-report HIV+			No		No	No	No	No	No	31
11	Female	12	Not self-report HIV+			No		No	No	Yes	No	Yes	1
11	Female	12	Not self-report HIV+			Yes	Negative	No	No	No	No	No	155
11	Female	12	Not self-report HIV+			Yes	Negative	No	No	Yes	No	Yes	10
11	Female	12	Self-report HIV+	Yes	Yes			No	No	No	No	No	1
11	Female	13	Not self-report HIV+			No		No	No	No	No	No	31
11	Female	13	Not self-report HIV+			No		No	No	Yes	No	Yes	1
11	Female	13	Not self-report HIV+			No		Yes	No	No	Yes	Yes	1
11	Female	13	Not self-report HIV+			No		No	No	No	No	No	22
11	Female	13	Not self-report HIV+			No		No	No	Yes	No	Yes	1
11	Female	13	Not self-report HIV+			Yes	Negative	No	No	No	No	No	160
11	Female	13	Not self-report HIV+			Yes	Negative	No	No	Yes	No	Yes	13
11	Female	13	Not self-report HIV+			Yes	Negative	Yes	No	No	No	Yes	1
11	Female	13	Self-report HIV+	No	No			No	No	No	No	No	1
11	Female	13	Self-report HIV+	Yes	Yes			No	No	No	No	No	3
11	Female	14	Not self-report HIV+	No	No	Yes	Positive	No	Yes	Yes	No	Yes	1
11	Female	14	Not self-report HIV+			No		No	No	No	No	No	31
11	Female	14	Not self-report HIV+			No		No	No	Yes	No	Yes	6
11	Female	14	Not self-report HIV+			No		Yes	No	No	No	Yes	1
11	Female	14	Not self-report HIV+			No		No	No	No	No	No	27
11	Female	14	Not self-report HIV+			No		Yes	No	No	No	Yes	1
11	Female	14	Not self-report HIV+			No		Yes	No	Yes	No	Yes	1
11	Female	14	Not self-report HIV+			Yes	Negative	No	No	No	No	No	153
11	Female	14	Not self-report HIV+			Yes	Negative	No	No	No	Yes	Yes	2
11	Female	14	Not self-report HIV+			Yes	Negative	No	No	Yes	No	Yes	17
11	Female	14	Not self-report HIV+			Yes	Negative	Yes	No	No	No	Yes	2
11	Female	14	Not self-report HIV+			Yes	Negative	Yes	No	Yes	No	Yes	2
11	Female	14	Self-report HIV+	Yes	Yes			No	No	No	No	No	2
11	Female	14	Self-report HIV+	Yes	Yes			No	No	Yes	No	Yes	1

## Sheet: SA
Community	sex	age	HIV status (slef reported)	In HIV care	On ART	Accepted HIV test from CHiP	HIV test result	Answer to screening question 1 - Has child been admitted to hospital?	Answer to screening question 2 - Has child got skin problems?	Answer to screening question 3 - Has child's parent died?	Answer to screening question 4 - Is child in poor health?	Screening result (Answered yes to any one of screening questions)	Number of children
13	Male	10	Not self-report HIV+			No		No	No	No	No	No	65
13	Male	10	Not self-report HIV+			No		No	No	Yes	No	Yes	3
13	Male	10	Not self-report HIV+			No		No	Yes	No	No	Yes	4
13	Male	10	Not self-report HIV+			No		Yes	No	No	No	Yes	1
13	Male	10	Not self-report HIV+			No		Yes	Yes	No	No	Yes	3
13	Male	10	Not self-report HIV+			No		No	No	No	No	No	9
13	Male	10	Not self-report HIV+			Yes	Negative	No	No	No	No	No	56
13	Male	10	Not self-report HIV+			Yes	Negative	No	No	Yes	No	Yes	5
13	Male	10	Not self-report HIV+			Yes	Negative	No	Yes	No	No	Yes	10
13	Male	10	Not self-report HIV+			Yes	Negative	Yes	No	No	No	Yes	7
13	Male	10	Not self-report HIV+			Yes	Negative	Yes	No	No	Yes	Yes	1
13	Male	10	Not self-report HIV+			Yes	Negative	Yes	No	Yes	No	Yes	1
13	Male	10	Not self-report HIV+			Yes	Negative	Yes	Yes	No	Yes	Yes	1
13	Male	10	Self-report HIV+	Yes	Yes			No	No	Yes	No	Yes	1
13	Male	11	Not self-report HIV+			No		No	No	No	No	No	60
13	Male	11	Not self-report HIV+			No		No	No	Yes	No	Yes	3
13	Male	11	Not self-report HIV+			No		No	Yes	No	No	Yes	2
13	Male	11	Not self-report HIV+			No		Yes	No	No	No	Yes	2
13	Male	11	Not self-report HIV+			No		Yes	No	Yes	No	Yes	1
13	Male	11	Not self-report HIV+			No		No	No	No	No	No	5
13	Male	11	Not self-report HIV+			No		No	No	Yes	No	Yes	1
13	Male	11	Not self-report HIV+			No		Yes	No	No	Yes	Yes	1
13	Male	11	Not self-report HIV+			Yes	Negative	No	No	No	No	No	52
13	Male	11	Not self-report HIV+			Yes	Negative	No	No	No	Yes	Yes	2
13	Male	11	Not self-report HIV+			Yes	Negative	No	No	Yes	No	Yes	7
13	Male	11	Not self-report HIV+			Yes	Negative	No	Yes	No	No	Yes	4
13	Male	11	Not self-report HIV+			Yes	Negative	No	Yes	Yes	No	Yes	1
13	Male	11	Not self-report HIV+			Yes	Negative	No	Yes	Yes	Yes	Yes	1
13	Male	11	Not self-report HIV+			Yes	Negative	Yes	No	No	No	Yes	9
13	Male	11	Not self-report HIV+			Yes	Negative	Yes	No	Yes	No	Yes	2
13	Male	11	Not self-report HIV+			Yes	Negative	Yes	Yes	No	No	Yes	2
13	Male	11	Not self-report HIV+			Yes	Negative	Yes	Yes	No	Yes	Yes	1
13	Male	11	Not self-report HIV+			Yes	Negative	Yes	Yes	Yes	No	Yes	1
13	Male	11	Self-report HIV+	Yes	Yes			No	No	No	No	No	1
13	Male	12	Not self-report HIV+			No		No	No	No	No	No	53
13	Male	12	Not self-report HIV+			No		No	No	Yes	No	Yes	3
13	Male	12	Not self-report HIV+			No		No	Yes	No	No	Yes	1
13	Male	12	Not self-report HIV+			No		No	Yes	No	Yes	Yes	1
13	Male	12	Not self-report HIV+			No		Yes	No	No	No	Yes	1
13	Male	12	Not self-report HIV+			No		Yes	No	No	Yes	Yes	2
13	Male	12	Not self-report HIV+			No		No	No	No	No	No	5
13	Male	12	Not self-report HIV+			No		Yes	No	No	No	Yes	1
13	Male	12	Not self-report HIV+			Yes	Negative	No	No	No	No	No	56
13	Male	12	Not self-report HIV+			Yes	Negative	No	No	No	Yes	Yes	3
13	Male	12	Not self-report HIV+			Yes	Negative	No	No	Yes	No	Yes	1
13	Male	12	Not self-report HIV+			Yes	Negative	No	Yes	No	No	Yes	7
13	Male	12	Not self-report HIV+			Yes	Negative	Yes	No	No	No	Yes	5
13	Male	12	Not self-report HIV+			Yes	Negative	Yes	Yes	No	No	Yes	1
13	Male	12	Not self-report HIV+			Yes	Negative	Yes	Yes	Yes	No	Yes	1
13	Male	12	Not self-report HIV+			Yes	Negative	Yes	Yes	Yes	Yes	Yes	1
13	Male	13	Not self-report HIV+			No		No	No	No	No	No	41
13	Male	13	Not self-report HIV+			No		No	No	Yes	No	Yes	2
13	Male	13	Not self-report HIV+			No		No	No	No	No	No	4
13	Male	13	Not self-report HIV+			No		No	No	Yes	No	Yes	2
13	Male	13	Not self-report HIV+			No		Yes	No	No	No	Yes	1
13	Male	13	Not self-report HIV+			Yes	Negative	No	No	No	No	No	69
13	Male	13	Not self-report HIV+			Yes	Negative	No	No	Yes	No	Yes	6
13	Male	13	Not self-report HIV+			Yes	Negative	No	Yes	No	No	Yes	4
13	Male	13	Not self-report HIV+			Yes	Negative	Yes	No	No	No	Yes	2
13	Male	13	Not self-report HIV+			Yes	Negative	Yes	No	Yes	No	Yes	2
13	Male	13	Self-report HIV+	Yes	Yes			No	No	No	No	No	1
13	Male	13	Self-report HIV+	Yes	Yes			No	No	Yes	Yes	Yes	1
13	Male	13	Self-report HIV+	Yes	Yes			Yes	No	No	No	Yes	1
13	Male	14	Not self-report HIV+	No	No	Yes	Positive	No	Yes	No	No	Yes	1
13	Male	14	Not self-report HIV+			No		No	No	No	No	No	34
13	Male	14	Not self-report HIV+			No		No	No	Yes	No	Yes	1
13	Male	14	Not self-report HIV+			No		No	Yes	No	No	Yes	1
13	Male	14	Not self-report HIV+			No		No	No	No	No	No	7
13	Male	14	Not self-report HIV+			No		Yes	No	No	No	Yes	2
13	Male	14	Not self-report HIV+			No		Yes	Yes	No	Yes	Yes	1
13	Male	14	Not self-report HIV+			Yes	Negative	No	No	No	No	No	62
13	Male	14	Not self-report HIV+			Yes	Negative	No	No	No	Yes	Yes	3
13	Male	14	Not self-report HIV+			Yes	Negative	No	No	Yes	No	Yes	7
13	Male	14	Not self-report HIV+			Yes	Negative	No	No	Yes	Yes	Yes	1
13	Male	14	Not self-report HIV+			Yes	Negative	No	Yes	No	No	Yes	6
13	Male	14	Not self-report HIV+			Yes	Negative	No	Yes	Yes	No	Yes	2
13	Male	14	Not self-report HIV+			Yes	Negative	Yes	No	No	No	Yes	3
13	Male	14	Not self-report HIV+			Yes	Negative	Yes	No	No	Yes	Yes	1
13	Male	14	Not self-report HIV+			Yes	Negative	Yes	No	Yes	No	Yes	1
13	Male	14	Not self-report HIV+			Yes	Negative	Yes	Yes	No	No	Yes	1
13	Male	14	Self-report HIV+	Yes	Yes			No	No	No	No	No	2
13	Male	14	Self-report HIV+	Yes	Yes			Yes	No	No	No	Yes	2
13	Female	10	Not self-report HIV+			No		No	No	No	No	No	72
13	Female	10	Not self-report HIV+			No		No	No	Yes	No	Yes	7
13	Female	10	Not self-report HIV+			No		Yes	No	No	No	Yes	2
13	Female	10	Not self-report HIV+			No		No	No	No	No	No	6
13	Female	10	Not self-report HIV+			No		No	Yes	No	No	Yes	1
13	Female	10	Not self-report HIV+			Yes	Negative	No	No	No	No	No	68
13	Female	10	Not self-report HIV+			Yes	Negative	No	No	No	Yes	Yes	1
13	Female	10	Not self-report HIV+			Yes	Negative	No	No	Yes	No	Yes	8
13	Female	10	Not self-report HIV+			Yes	Negative	No	No	Yes	Yes	Yes	1
13	Female	10	Not self-report HIV+			Yes	Negative	No	Yes	No	No	Yes	12
13	Female	10	Not self-report HIV+			Yes	Negative	No	Yes	No	Yes	Yes	2
13	Female	10	Not self-report HIV+			Yes	Negative	Yes	No	No	No	Yes	5
13	Female	10	Not self-report HIV+			Yes	Negative	Yes	No	Yes	No	Yes	1
13	Female	10	Not self-report HIV+			Yes	Negative	Yes	Yes	No	Yes	Yes	1
13	Female	10	Self-report HIV+	Yes	Yes			No	No	No	No	No	1
13	Female	10	Self-report HIV+	Yes	Yes			Yes	No	No	No	Yes	1
13	Female	11	Not self-report HIV+			No		No	No	No	No	No	74
13	Female	11	Not self-report HIV+			No		No	No	Yes	No	Yes	4
13	Female	11	Not self-report HIV+			No		No	Yes	No	No	Yes	3
13	Female	11	Not self-report HIV+			No		No	Yes	Yes	No	Yes	1
13	Female	11	Not self-report HIV+			No		Yes	No	No	No	Yes	2
13	Female	11	Not self-report HIV+			No		Yes	No	Yes	Yes	Yes	1
13	Female	11	Not self-report HIV+			No		No	No	No	No	No	11
13	Female	11	Not self-report HIV+			No		No	No	Yes	No	Yes	1
13	Female	11	Not self-report HIV+			No		No	Yes	Yes	No	Yes	1
13	Female	11	Not self-report HIV+			Yes	Negative	No	No	No	No	No	50
13	Female	11	Not self-report HIV+			Yes	Negative	No	No	Yes	No	Yes	4
13	Female	11	Not self-report HIV+			Yes	Negative	No	Yes	No	No	Yes	7
13	Female	11	Not self-report HIV+			Yes	Negative	No	Yes	Yes	No	Yes	3
13	Female	11	Not self-report HIV+			Yes	Negative	Yes	No	No	No	Yes	3
13	Female	11	Not self-report HIV+			Yes	Negative	Yes	No	No	Yes	Yes	1
13	Female	11	Not self-report HIV+			Yes	Negative	Yes	No	Yes	No	Yes	1
13	Female	11	Not self-report HIV+			Yes	Negative	Yes	No	Yes	Yes	Yes	1
13	Female	11	Not self-report HIV+			Yes	Negative	Yes	Yes	Yes	No	Yes	1
13	Female	11	Self-report HIV+	Yes	Yes			No	No	No	No	No	1
13	Female	11	Self-report HIV+	Yes	Yes			No	No	Yes	No	Yes	1
13	Female	11	Self-report HIV+	Yes	Yes			Yes	No	Yes	No	Yes	1
13	Female	12	Not self-report HIV+			No		No	No	No	No	No	70
13	Female	12	Not self-report HIV+			No		No	No	Yes	No	Yes	2
13	Female	12	Not self-report HIV+			No		No	Yes	No	No	Yes	2
13	Female	12	Not self-report HIV+			No		Yes	No	No	No	Yes	2
13	Female	12	Not self-report HIV+			No		Yes	No	No	Yes	Yes	1
13	Female	12	Not self-report HIV+			No		No	No	No	No	No	7
13	Female	12	Not self-report HIV+			No		No	No	Yes	No	Yes	1
13	Female	12	Not self-report HIV+			No		Yes	Yes	No	No	Yes	1
13	Female	12	Not self-report HIV+			Yes	Negative	No	No	No	No	No	70
13	Female	12	Not self-report HIV+			Yes	Negative	No	No	No	Yes	Yes	2
13	Female	12	Not self-report HIV+			Yes	Negative	No	No	Yes	No	Yes	10
13	Female	12	Not self-report HIV+			Yes	Negative	No	No	Yes	Yes	Yes	1
13	Female	12	Not self-report HIV+			Yes	Negative	No	Yes	No	No	Yes	3
13	Female	12	Not self-report HIV+			Yes	Negative	No	Yes	Yes	No	Yes	1
13	Female	12	Not self-report HIV+			Yes	Negative	Yes	No	No	No	Yes	2
13	Female	12	Not self-report HIV+			Yes	Negative	Yes	Yes	No	No	Yes	1
13	Female	12	Self-report HIV+	Yes	No			No	No	Yes	No	Yes	1
13	Female	12	Self-report HIV+	Yes	Yes			No	No	No	No	No	1
13	Female	13	Not self-report HIV+			No		No	No	No	No	No	52
13	Female	13	Not self-report HIV+			No		No	No	Yes	No	Yes	4
13	Female	13	Not self-report HIV+			No		No	Yes	No	No	Yes	3
13	Female	13	Not self-report HIV+			No		Yes	Yes	No	No	Yes	1
13	Female	13	Not self-report HIV+			No		No	No	No	No	No	10
13	Female	13	Not self-report HIV+			Yes	Negative	No	No	No	No	No	77
13	Female	13	Not self-report HIV+			Yes	Negative	No	No	No	Yes	Yes	1
13	Female	13	Not self-report HIV+			Yes	Negative	No	No	Yes	No	Yes	11
13	Female	13	Not self-report HIV+			Yes	Negative	No	Yes	No	No	Yes	7
13	Female	13	Not self-report HIV+			Yes	Negative	No	Yes	No	Yes	Yes	1
13	Female	13	Not self-report HIV+			Yes	Negative	No	Yes	Yes	No	Yes	1
13	Female	13	Not self-report HIV+			Yes	Negative	Yes	No	No	No	Yes	2
13	Female	13	Not self-report HIV+			Yes	Negative	Yes	Yes	Yes	No	Yes	1
13	Female	13	Self-report HIV+	Yes	No			No	No	No	No	No	1
13	Female	13	Self-report HIV+	Yes	Yes			No	No	No	No	No	1
13	Female	14	Not self-report HIV+			No		No	No	No	No	No	31
13	Female	14	Not self-report HIV+			No		No	No	Yes	No	Yes	5
13	Female	14	Not self-report HIV+			No		No	No	Yes	Yes	Yes	1
13	Female	14	Not self-report HIV+			No		No	No	No	No	No	7
13	Female	14	Not self-report HIV+			No		No	No	Yes	No	Yes	1
13	Female	14	Not self-report HIV+			Yes	Negative	No	No	No	No	No	75
13	Female	14	Not self-report HIV+			Yes	Negative	No	No	No	Yes	Yes	1
13	Female	14	Not self-report HIV+			Yes	Negative	No	No	Yes	No	Yes	6
13	Female	14	Not self-report HIV+			Yes	Negative	No	No	Yes	Yes	Yes	2
13	Female	14	Not self-report HIV+			Yes	Negative	No	Yes	No	No	Yes	6
13	Female	14	Not self-report HIV+			Yes	Negative	No	Yes	No	Yes	Yes	1
13	Female	14	Not self-report HIV+			Yes	Negative	Yes	No	No	No	Yes	5
13	Female	14	Not self-report HIV+			Yes	Negative	Yes	No	Yes	No	Yes	1
13	Female	14	Self-report HIV+	Yes	Yes			No	No	No	No	No	1
13	Female	14	Self-report HIV+	Yes	Yes			No	No	Yes	No	Yes	1
13	Female	14	Self-report HIV+	Yes	Yes			Yes	Yes	No	Yes	Yes	1
14	Male	10	Not self-report HIV+			No		No	No	No	No	No	16
14	Male	10	Not self-report HIV+			No		No	No	No	No	No	4
14	Male	10	Not self-report HIV+			Yes	Negative	No	No	No	No	No	29
14	Male	10	Not self-report HIV+			Yes	Negative	No	Yes	No	No	Yes	4
14	Male	11	Not self-report HIV+			No		No	No	No	No	No	16
14	Male	11	Not self-report HIV+			No		No	No	Yes	No	Yes	2
14	Male	11	Not self-report HIV+			No		No	Yes	No	No	Yes	1
14	Male	11	Not self-report HIV+			No		No	No	No	No	No	4
14	Male	11	Not self-report HIV+			Yes	Negative	No	No	No	No	No	28
14	Male	11	Not self-report HIV+			Yes	Negative	No	Yes	No	No	Yes	1
14	Male	11	Not self-report HIV+			Yes	Negative	Yes	No	Yes	No	Yes	1
14	Male	12	Not self-report HIV+			No		No	No	No	No	No	13
14	Male	12	Not self-report HIV+			No		No	Yes	No	No	Yes	2
14	Male	12	Not self-report HIV+			No		No	No	No	No	No	6
14	Male	12	Not self-report HIV+			Yes	Negative	No	No	No	No	No	21
14	Male	12	Not self-report HIV+			Yes	Negative	No	No	No	Yes	Yes	1
14	Male	12	Not self-report HIV+			Yes	Negative	No	No	Yes	No	Yes	1
14	Male	12	Not self-report HIV+			Yes	Negative	No	Yes	No	No	Yes	1
14	Male	12	Self-report HIV+	Yes	Yes			No	No	No	No	No	1
14	Male	13	Not self-report HIV+			No		No	No	No	No	No	12
14	Male	13	Not self-report HIV+			No		No	No	Yes	No	Yes	1
14	Male	13	Not self-report HIV+			No		No	No	No	No	No	2
14	Male	13	Not self-report HIV+			Yes	Negative	No	No	No	No	No	24
14	Male	13	Not self-report HIV+			Yes	Negative	No	No	Yes	No	Yes	1
14	Male	13	Not self-report HIV+			Yes	Negative	No	Yes	No	No	Yes	4
14	Male	13	Not self-report HIV+			Yes	Negative	Yes	Yes	No	No	Yes	1
14	Male	13	Self-report HIV+	Yes	Yes			No	No	No	No	No	1
14	Male	14	Not self-report HIV+			No		No	No	No	No	No	20
14	Male	14	Not self-report HIV+			No		No	No	No	No	No	4
14	Male	14	Not self-report HIV+			Yes	Negative	No	No	No	No	No	25
14	Male	14	Not self-report HIV+			Yes	Negative	No	No	Yes	No	Yes	3
14	Male	14	Not self-report HIV+			Yes	Negative	No	Yes	No	No	Yes	1
14	Male	14	Self-report HIV+	Yes	Yes			No	No	No	No	No	2
14	Female	10	Not self-report HIV+			No		No	No	No	No	No	17
14	Female	10	Not self-report HIV+			No		No	No	No	No	No	3
14	Female	10	Not self-report HIV+			Yes	Negative	No	No	No	No	No	20
14	Female	10	Not self-report HIV+			Yes	Negative	No	No	Yes	No	Yes	1
14	Female	10	Not self-report HIV+			Yes	Negative	No	Yes	No	No	Yes	3
14	Female	10	Not self-report HIV+			Yes	Negative	No	Yes	No	Yes	Yes	2
14	Female	10	Not self-report HIV+			Yes	Negative	Yes	Yes	No	No	Yes	1
14	Female	10	Self-report HIV+	Yes	Yes			No	No	No	No	No	1
14	Female	10	Self-report HIV+	Yes	Yes			No	No	Yes	Yes	Yes	1
14	Female	11	Not self-report HIV+	No	No	Yes	Positive	No	No	Yes	No	Yes	1
14	Female	11	Not self-report HIV+			No		No	No	No	No	No	16
14	Female	11	Not self-report HIV+			No		No	No	Yes	No	Yes	1
14	Female	11	Not self-report HIV+			No		No	No	No	No	No	6
14	Female	11	Not self-report HIV+			No		No	Yes	Yes	No	Yes	1
14	Female	11	Not self-report HIV+			Yes	Negative	No	No	No	No	No	23
14	Female	11	Not self-report HIV+			Yes	Negative	No	No	Yes	No	Yes	2
14	Female	12	Not self-report HIV+	No	No	Yes	Positive	No	Yes	No	No	Yes	1
14	Female	12	Not self-report HIV+			No		No	No	No	No	No	15
14	Female	12	Not self-report HIV+			No		No	No	No	No	No	4
14	Female	12	Not self-report HIV+			Yes	Negative	No	No	No	No	No	25
14	Female	12	Not self-report HIV+			Yes	Negative	No	No	Yes	No	Yes	3
14	Female	12	Not self-report HIV+			Yes	Negative	No	Yes	No	No	Yes	3
14	Female	12	Not self-report HIV+			Yes	Negative	No	Yes	Yes	No	Yes	1
14	Female	12	Self-report HIV+	Yes	Yes			No	No	No	No	No	1
14	Female	13	Not self-report HIV+	No	No	Yes	Positive	No	No	No	No	No	1
14	Female	13	Not self-report HIV+			No		No	No	No	No	No	13
14	Female	13	Not self-report HIV+			No		No	No	No	No	No	6
14	Female	13	Not self-report HIV+			Yes	Negative	No	No	No	No	No	32
14	Female	13	Not self-report HIV+			Yes	Negative	No	No	Yes	No	Yes	1
14	Female	13	Not self-report HIV+			Yes	Negative	No	Yes	No	No	Yes	2
14	Female	13	Not self-report HIV+			Yes	Negative	No	Yes	Yes	No	Yes	1
14	Female	13	Self-report HIV+	Yes	Yes			No	No	No	No	No	1
14	Female	14	Not self-report HIV+			No		No	No	No	No	No	13
14	Female	14	Not self-report HIV+			No		No	No	Yes	No	Yes	1
14	Female	14	Not self-report HIV+			No		No	No	No	No	No	13
14	Female	14	Not self-report HIV+			No		No	No	Yes	No	Yes	1
14	Female	14	Not self-report HIV+			Yes	Negative	No	No	No	No	No	34
14	Female	14	Not self-report HIV+			Yes	Negative	No	No	No	Yes	Yes	1
14	Female	14	Not self-report HIV+			Yes	Negative	No	No	Yes	No	Yes	5
14	Female	14	Not self-report HIV+			Yes	Negative	No	Yes	No	No	Yes	2
14	Female	14	Self-report HIV+	Yes	Yes			No	No	Yes	Yes	Yes	1
16	Male	10	Not self-report HIV+			No		No	No	No	No	No	97
16	Male	10	Not self-report HIV+			No		No	No	Yes	No	Yes	7
16	Male	10	Not self-report HIV+			No		No	Yes	No	No	Yes	2
16	Male	10	Not self-report HIV+			No		Yes	No	No	No	Yes	1
16	Male	10	Not self-report HIV+			No		Yes	No	No	Yes	Yes	2
16	Male	10	Not self-report HIV+			No		No	No	No	No	No	26
16	Male	10	Not self-report HIV+			Yes	Negative	No	No	No	No	No	112
16	Male	10	Not self-report HIV+			Yes	Negative	No	No	No	Yes	Yes	3
16	Male	10	Not self-report HIV+			Yes	Negative	No	No	Yes	No	Yes	16
16	Male	10	Not self-report HIV+			Yes	Negative	No	Yes	No	No	Yes	12
16	Male	10	Not self-report HIV+			Yes	Negative	No	Yes	No	Yes	Yes	1
16	Male	10	Not self-report HIV+			Yes	Negative	No	Yes	Yes	No	Yes	2
16	Male	10	Not self-report HIV+			Yes	Negative	Yes	No	No	No	Yes	14
16	Male	10	Not self-report HIV+			Yes	Negative	Yes	No	Yes	No	Yes	1
16	Male	10	Not self-report HIV+			Yes	Negative	Yes	Yes	No	No	Yes	4
16	Male	10	Not self-report HIV+			Yes	Negative	Yes	Yes	No	Yes	Yes	1
16	Male	10	Not self-report HIV+			Yes	Negative	Yes	Yes	Yes	No	Yes	1
16	Male	10	Not self-report HIV+			Yes	Negative	Yes	Yes	Yes	Yes	Yes	1
16	Male	10	Self-report HIV+	Yes	Yes			No	No	No	No	No	2
16	Male	10	Self-report HIV+	Yes	Yes			No	No	Yes	No	Yes	1
16	Male	10	Self-report HIV+	Yes	Yes			No	Yes	No	No	Yes	1
16	Male	10	Self-report HIV+	Yes	Yes			Yes	No	Yes	No	Yes	1
16	Male	11	Not self-report HIV+	No	No	Yes	Positive	Yes	No	No	No	Yes	1
16	Male	11	Not self-report HIV+			No		No	No	No	No	No	75
16	Male	11	Not self-report HIV+			No		No	No	No	Yes	Yes	1
16	Male	11	Not self-report HIV+			No		No	No	Yes	No	Yes	4
16	Male	11	Not self-report HIV+			No		Yes	No	No	No	Yes	3
16	Male	11	Not self-report HIV+			No		No	No	No	No	No	11
16	Male	11	Not self-report HIV+			No		No	Yes	No	No	Yes	1
16	Male	11	Not self-report HIV+			No		Yes	No	No	No	Yes	1
16	Male	11	Not self-report HIV+			Yes	Negative	No	No	No	No	No	123
16	Male	11	Not self-report HIV+			Yes	Negative	No	No	No	Yes	Yes	6
16	Male	11	Not self-report HIV+			Yes	Negative	No	No	Yes	No	Yes	7
16	Male	11	Not self-report HIV+			Yes	Negative	No	Yes	No	No	Yes	5
16	Male	11	Not self-report HIV+			Yes	Negative	No	Yes	No	Yes	Yes	1
16	Male	11	Not self-report HIV+			Yes	Negative	No	Yes	Yes	Yes	Yes	1
16	Male	11	Not self-report HIV+			Yes	Negative	Yes	No	No	No	Yes	2
16	Male	11	Not self-report HIV+			Yes	Negative	Yes	No	Yes	No	Yes	1
16	Male	11	Not self-report HIV+			Yes	Negative	Yes	Yes	No	No	Yes	1
16	Male	11	Not self-report HIV+			Yes	Negative	Yes	Yes	No	Yes	Yes	2
16	Male	11	Not self-report HIV+			Yes	Negative	Yes	Yes	Yes	No	Yes	1
16	Male	11	Self-report HIV+	Yes	Yes			No	No	No	No	No	4
16	Male	12	Not self-report HIV+			No		No	No	No	No	No	62
16	Male	12	Not self-report HIV+			No		No	No	Yes	No	Yes	3
16	Male	12	Not self-report HIV+			No		No	Yes	No	No	Yes	2
16	Male	12	Not self-report HIV+			No		Yes	No	No	No	Yes	1
16	Male	12	Not self-report HIV+			No		Yes	No	Yes	No	Yes	1
16	Male	12	Not self-report HIV+			No		No	No	No	No	No	11
16	Male	12	Not self-report HIV+			No		No	No	No	Yes	Yes	1
16	Male	12	Not self-report HIV+			No		No	Yes	No	No	Yes	1
16	Male	12	Not self-report HIV+			No		Yes	No	No	No	Yes	2
16	Male	12	Not self-report HIV+			Yes	Negative	No	No	No	No	No	114
16	Male	12	Not self-report HIV+			Yes	Negative	No	No	No	Yes	Yes	2
16	Male	12	Not self-report HIV+			Yes	Negative	No	No	Yes	No	Yes	6
16	Male	12	Not self-report HIV+			Yes	Negative	No	No	Yes	Yes	Yes	1
16	Male	12	Not self-report HIV+			Yes	Negative	No	Yes	No	No	Yes	4
16	Male	12	Not self-report HIV+			Yes	Negative	No	Yes	Yes	No	Yes	1
16	Male	12	Not self-report HIV+			Yes	Negative	Yes	No	No	No	Yes	11
16	Male	12	Not self-report HIV+			Yes	Negative	Yes	No	No	Yes	Yes	2
16	Male	12	Not self-report HIV+			Yes	Negative	Yes	No	Yes	No	Yes	2
16	Male	12	Not self-report HIV+			Yes	Negative	Yes	Yes	No	No	Yes	4
16	Male	12	Self-report HIV+	Yes	No			No	No	Yes	No	Yes	1
16	Male	12	Self-report HIV+	Yes	Yes			No	No	No	No	No	2
16	Male	12	Self-report HIV+	Yes	Yes			No	No	Yes	No	Yes	1
16	Male	12	Self-report HIV+	Yes	Yes			Yes	No	No	No	Yes	1
16	Male	13	Not self-report HIV+			No		No	No	No	No	No	73
16	Male	13	Not self-report HIV+			No		No	No	Yes	No	Yes	4
16	Male	13	Not self-report HIV+			No		Yes	No	No	No	Yes	2
16	Male	13	Not self-report HIV+			No		No	No	No	No	No	12
16	Male	13	Not self-report HIV+			No		Yes	No	No	No	Yes	3
16	Male	13	Not self-report HIV+			Yes	Negative	No	No	No	No	No	101
16	Male	13	Not self-report HIV+			Yes	Negative	No	No	No	Yes	Yes	1
16	Male	13	Not self-report HIV+			Yes	Negative	No	No	Yes	No	Yes	9
16	Male	13	Not self-report HIV+			Yes	Negative	No	Yes	No	No	Yes	6
16	Male	13	Not self-report HIV+			Yes	Negative	Yes	No	No	No	Yes	5
16	Male	13	Not self-report HIV+			Yes	Negative	Yes	No	No	Yes	Yes	1
16	Male	13	Not self-report HIV+			Yes	Negative	Yes	No	Yes	No	Yes	2
16	Male	13	Not self-report HIV+			Yes	Negative	Yes	Yes	No	No	Yes	2
16	Male	13	Self-report HIV+	Yes	Yes			No	No	No	No	No	3
16	Male	13	Self-report HIV+	Yes	Yes			Yes	No	No	No	Yes	1
16	Male	14	Not self-report HIV+			No		No	No	No	No	No	60
16	Male	14	Not self-report HIV+			No		No	No	No	Yes	Yes	1
16	Male	14	Not self-report HIV+			No		No	No	Yes	No	Yes	1
16	Male	14	Not self-report HIV+			No		No	Yes	No	Yes	Yes	1
16	Male	14	Not self-report HIV+			No		No	Yes	Yes	No	Yes	2
16	Male	14	Not self-report HIV+			No		Yes	No	No	No	Yes	1
16	Male	14	Not self-report HIV+			No		No	No	No	No	No	10
16	Male	14	Not self-report HIV+			Yes	Negative	No	No	No	No	No	101
16	Male	14	Not self-report HIV+			Yes	Negative	No	No	No	Yes	Yes	1
16	Male	14	Not self-report HIV+			Yes	Negative	No	No	Yes	No	Yes	12
16	Male	14	Not self-report HIV+			Yes	Negative	No	Yes	No	No	Yes	5
16	Male	14	Not self-report HIV+			Yes	Negative	No	Yes	No	Yes	Yes	1
16	Male	14	Not self-report HIV+			Yes	Negative	Yes	No	No	No	Yes	5
16	Male	14	Not self-report HIV+			Yes	Negative	Yes	No	Yes	No	Yes	1
16	Male	14	Not self-report HIV+			Yes	Negative	Yes	Yes	No	No	Yes	1
16	Male	14	Self-report HIV+	Yes	No			No	No	No	No	No	1
16	Male	14	Self-report HIV+	Yes	Yes			No	No	No	No	No	1
16	Male	14	Self-report HIV+	Yes	Yes			Yes	Yes	No	Yes	Yes	1
16	Female	10	Not self-report HIV+			No		No	No	No	No	No	109
16	Female	10	Not self-report HIV+			No		No	No	No	Yes	Yes	1
16	Female	10	Not self-report HIV+			No		No	No	Yes	No	Yes	2
16	Female	10	Not self-report HIV+			No		No	Yes	No	No	Yes	5
16	Female	10	Not self-report HIV+			No		Yes	No	Yes	No	Yes	1
16	Female	10	Not self-report HIV+			No		Yes	Yes	Yes	No	Yes	1
16	Female	10	Not self-report HIV+			No		No	No	No	No	No	23
16	Female	10	Not self-report HIV+			No		Yes	No	No	Yes	Yes	1
16	Female	10	Not self-report HIV+			Yes	Negative	No	No	No	No	No	129
16	Female	10	Not self-report HIV+			Yes	Negative	No	No	No	Yes	Yes	1
16	Female	10	Not self-report HIV+			Yes	Negative	No	No	Yes	No	Yes	10
16	Female	10	Not self-report HIV+			Yes	Negative	No	No	Yes	Yes	Yes	1
16	Female	10	Not self-report HIV+			Yes	Negative	No	Yes	No	No	Yes	8
16	Female	10	Not self-report HIV+			Yes	Negative	No	Yes	No	Yes	Yes	1
16	Female	10	Not self-report HIV+			Yes	Negative	No	Yes	Yes	No	Yes	1
16	Female	10	Not self-report HIV+			Yes	Negative	No	Yes	Yes	Yes	Yes	1
16	Female	10	Not self-report HIV+			Yes	Negative	Yes	No	No	No	Yes	8
16	Female	10	Not self-report HIV+			Yes	Negative	Yes	No	No	Yes	Yes	1
16	Female	10	Not self-report HIV+			Yes	Negative	Yes	No	Yes	No	Yes	1
16	Female	10	Not self-report HIV+			Yes	Negative	Yes	Yes	No	No	Yes	2
16	Female	10	Not self-report HIV+			Yes	Negative	Yes	Yes	No	Yes	Yes	1
16	Female	10	Self-report HIV+	Yes	Yes			No	No	No	No	No	3
16	Female	10	Self-report HIV+	Yes	Yes			Yes	No	Yes	No	Yes	1
16	Female	11	Not self-report HIV+	No	No	Yes	Positive	No	No	No	No	No	1
16	Female	11	Not self-report HIV+			No		No	No	No	No	No	127
16	Female	11	Not self-report HIV+			No		No	No	Yes	No	Yes	8
16	Female	11	Not self-report HIV+			No		No	Yes	No	No	Yes	3
16	Female	11	Not self-report HIV+			No		Yes	No	No	No	Yes	1
16	Female	11	Not self-report HIV+			No		Yes	No	No	Yes	Yes	1
16	Female	11	Not self-report HIV+			No		Yes	No	Yes	No	Yes	1
16	Female	11	Not self-report HIV+			No		No	No	No	No	No	21
16	Female	11	Not self-report HIV+			No		No	No	No	Yes	Yes	1
16	Female	11	Not self-report HIV+			No		No	No	Yes	No	Yes	2
16	Female	11	Not self-report HIV+			No		No	Yes	No	No	Yes	1
16	Female	11	Not self-report HIV+			Yes	Negative	No	No	No	No	No	126
16	Female	11	Not self-report HIV+			Yes	Negative	No	No	No	Yes	Yes	1
16	Female	11	Not self-report HIV+			Yes	Negative	No	No	Yes	No	Yes	12
16	Female	11	Not self-report HIV+			Yes	Negative	No	Yes	No	No	Yes	13
16	Female	11	Not self-report HIV+			Yes	Negative	No	Yes	Yes	No	Yes	2
16	Female	11	Not self-report HIV+			Yes	Negative	Yes	No	No	No	Yes	5
16	Female	11	Not self-report HIV+			Yes	Negative	Yes	No	Yes	No	Yes	4
16	Female	11	Not self-report HIV+			Yes	Negative	Yes	Yes	No	No	Yes	3
16	Female	11	Not self-report HIV+			Yes	Negative	Yes	Yes	No	Yes	Yes	1
16	Female	11	Self-report HIV+	Yes	Yes			No	No	No	No	No	1
16	Female	11	Self-report HIV+	Yes	Yes			No	No	Yes	No	Yes	1
16	Female	12	Not self-report HIV+			No		No	No	No	No	No	92
16	Female	12	Not self-report HIV+			No		No	No	Yes	No	Yes	2
16	Female	12	Not self-report HIV+			No		No	Yes	No	No	Yes	1
16	Female	12	Not self-report HIV+			No		Yes	No	No	No	Yes	3
16	Female	12	Not self-report HIV+			No		Yes	No	No	Yes	Yes	1
16	Female	12	Not self-report HIV+			No		No	No	No	No	No	18
16	Female	12	Not self-report HIV+			No		No	No	Yes	No	Yes	1
16	Female	12	Not self-report HIV+			No		Yes	No	No	Yes	Yes	1
16	Female	12	Not self-report HIV+			Yes	Negative	No	No	No	No	No	143
16	Female	12	Not self-report HIV+			Yes	Negative	No	No	No	Yes	Yes	5
16	Female	12	Not self-report HIV+			Yes	Negative	No	No	Yes	No	Yes	8
16	Female	12	Not self-report HIV+			Yes	Negative	No	No	Yes	Yes	Yes	1
16	Female	12	Not self-report HIV+			Yes	Negative	No	Yes	No	No	Yes	8
16	Female	12	Not self-report HIV+			Yes	Negative	No	Yes	No	Yes	Yes	2
16	Female	12	Not self-report HIV+			Yes	Negative	No	Yes	Yes	No	Yes	1
16	Female	12	Not self-report HIV+			Yes	Negative	Yes	No	No	No	Yes	4
16	Female	12	Not self-report HIV+			Yes	Negative	Yes	No	No	Yes	Yes	1
16	Female	12	Not self-report HIV+			Yes	Negative	Yes	No	Yes	No	Yes	2
16	Female	12	Not self-report HIV+			Yes	Negative	Yes	Yes	No	No	Yes	1
16	Female	12	Self-report HIV+	Yes	Yes			No	No	No	No	No	2
16	Female	12	Self-report HIV+	Yes	Yes			Yes	No	Yes	No	Yes	1
16	Female	13	Not self-report HIV+			No		No	No	No	No	No	78
16	Female	13	Not self-report HIV+			No		No	No	Yes	No	Yes	3
16	Female	13	Not self-report HIV+			No		No	Yes	No	No	Yes	4
16	Female	13	Not self-report HIV+			No		No	Yes	Yes	No	Yes	1
16	Female	13	Not self-report HIV+			No		Yes	No	No	No	Yes	1
16	Female	13	Not self-report HIV+			No		Yes	No	No	Yes	Yes	1
16	Female	13	Not self-report HIV+			No		Yes	Yes	No	No	Yes	1
16	Female	13	Not self-report HIV+			No		No	No	No	No	No	13
16	Female	13	Not self-report HIV+			No		No	No	Yes	No	Yes	2
16	Female	13	Not self-report HIV+			No		Yes	No	No	No	Yes	5
16	Female	13	Not self-report HIV+			Yes	Negative	No	No	No	No	No	134
16	Female	13	Not self-report HIV+			Yes	Negative	No	No	No	Yes	Yes	4
16	Female	13	Not self-report HIV+			Yes	Negative	No	No	Yes	No	Yes	22
16	Female	13	Not self-report HIV+			Yes	Negative	No	Yes	No	No	Yes	9
16	Female	13	Not self-report HIV+			Yes	Negative	No	Yes	Yes	No	Yes	1
16	Female	13	Not self-report HIV+			Yes	Negative	Yes	No	No	No	Yes	6
16	Female	13	Not self-report HIV+			Yes	Negative	Yes	No	No	Yes	Yes	4
16	Female	13	Not self-report HIV+			Yes	Negative	Yes	No	Yes	No	Yes	1
16	Female	13	Not self-report HIV+			Yes	Negative	Yes	Yes	No	Yes	Yes	1
16	Female	13	Self-report HIV+	Yes	Yes			No	No	No	No	No	2
16	Female	13	Self-report HIV+	Yes	Yes			No	No	Yes	No	Yes	1
16	Female	13	Self-report HIV+	Yes	Yes			Yes	No	No	Yes	Yes	1
16	Female	14	Not self-report HIV+			No		No	No	No	No	No	53
16	Female	14	Not self-report HIV+			No		No	No	Yes	No	Yes	4
16	Female	14	Not self-report HIV+			No		No	Yes	No	No	Yes	2
16	Female	14	Not self-report HIV+			No		No	No	No	No	No	24
16	Female	14	Not self-report HIV+			No		No	No	Yes	No	Yes	1
16	Female	14	Not self-report HIV+			No		No	Yes	No	No	Yes	2
16	Female	14	Not self-report HIV+			No		Yes	No	No	Yes	Yes	1
16	Female	14	Not self-report HIV+			No		Yes	Yes	Yes	No	Yes	1
16	Female	14	Not self-report HIV+			Yes	Negative	No	No	No	No	No	144
16	Female	14	Not self-report HIV+			Yes	Negative	No	No	Yes	No	Yes	19
16	Female	14	Not self-report HIV+			Yes	Negative	No	No	Yes	Yes	Yes	1
16	Female	14	Not self-report HIV+			Yes	Negative	No	Yes	No	No	Yes	9
16	Female	14	Not self-report HIV+			Yes	Negative	No	Yes	No	Yes	Yes	1
16	Female	14	Not self-report HIV+			Yes	Negative	No	Yes	Yes	No	Yes	1
16	Female	14	Not self-report HIV+			Yes	Negative	Yes	No	No	No	Yes	10
16	Female	14	Not self-report HIV+			Yes	Negative	Yes	Yes	No	No	Yes	1
16	Female	14	Self-report HIV+	Yes	No			Yes	No	No	Yes	Yes	1
16	Female	14	Self-report HIV+	Yes	Yes			No	No	No	No	No	2
16	Female	14	Self-report HIV+	Yes	Yes			No	No	Yes	No	Yes	1
16	Female	14	Self-report HIV+	Yes	Yes			No	Yes	No	No	Yes	1
16	Female	14	Self-report HIV+	Yes	Yes			Yes	No	Yes	No	Yes	1
18	Male	10	Not self-report HIV+			No		No	No	No	No	No	30
18	Male	10	Not self-report HIV+			No		No	No	Yes	No	Yes	1
18	Male	10	Not self-report HIV+			No		No	No	No	No	No	4
18	Male	10	Not self-report HIV+			Yes	Negative	No	No	No	No	No	89
18	Male	10	Not self-report HIV+			Yes	Negative	No	No	No	Yes	Yes	4
18	Male	10	Not self-report HIV+			Yes	Negative	No	No	Yes	No	Yes	7
18	Male	10	Not self-report HIV+			Yes	Negative	No	Yes	No	No	Yes	15
18	Male	10	Not self-report HIV+			Yes	Negative	Yes	No	No	No	Yes	16
18	Male	10	Not self-report HIV+			Yes	Negative	Yes	No	No	Yes	Yes	1
18	Male	10	Not self-report HIV+			Yes	Negative	Yes	No	Yes	No	Yes	2
18	Male	10	Not self-report HIV+			Yes	Negative	Yes	Yes	No	No	Yes	4
18	Male	10	Not self-report HIV+			Yes	Negative	Yes	Yes	No	Yes	Yes	1
18	Male	10	Self-report HIV+	Yes	Yes			No	No	No	No	No	1
18	Male	11	Not self-report HIV+			No		No	No	No	No	No	34
18	Male	11	Not self-report HIV+			No		No	No	Yes	No	Yes	3
18	Male	11	Not self-report HIV+			No		No	No	No	No	No	2
18	Male	11	Not self-report HIV+			Yes	Negative	No	No	No	No	No	65
18	Male	11	Not self-report HIV+			Yes	Negative	No	No	No	Yes	Yes	3
18	Male	11	Not self-report HIV+			Yes	Negative	No	No	Yes	No	Yes	5
18	Male	11	Not self-report HIV+			Yes	Negative	No	Yes	No	No	Yes	2
18	Male	11	Not self-report HIV+			Yes	Negative	Yes	No	No	No	Yes	12
18	Male	11	Not self-report HIV+			Yes	Negative	Yes	No	No	Yes	Yes	1
18	Male	11	Not self-report HIV+			Yes	Negative	Yes	No	Yes	No	Yes	1
18	Male	11	Not self-report HIV+			Yes	Negative	Yes	Yes	No	No	Yes	1
18	Male	11	Not self-report HIV+			Yes	Negative	Yes	Yes	No	Yes	Yes	1
18	Male	11	Not self-report HIV+			Yes	Negative	Yes	Yes	Yes	No	Yes	1
18	Male	11	Self-report HIV+	Yes	Yes			No	No	No	No	No	1
18	Male	11	Self-report HIV+	Yes	Yes			No	No	Yes	No	Yes	1
18	Male	12	Not self-report HIV+			No		No	No	No	No	No	21
18	Male	12	Not self-report HIV+			No		No	No	Yes	No	Yes	1
18	Male	12	Not self-report HIV+			No		Yes	No	No	No	Yes	1
18	Male	12	Not self-report HIV+			No		No	No	No	No	No	5
18	Male	12	Not self-report HIV+			No		Yes	No	No	No	Yes	1
18	Male	12	Not self-report HIV+			No		Yes	No	Yes	No	Yes	1
18	Male	12	Not self-report HIV+			Yes	Negative	No	No	No	No	No	87
18	Male	12	Not self-report HIV+			Yes	Negative	No	No	Yes	No	Yes	6
18	Male	12	Not self-report HIV+			Yes	Negative	No	Yes	No	No	Yes	8
18	Male	12	Not self-report HIV+			Yes	Negative	No	Yes	No	Yes	Yes	2
18	Male	12	Not self-report HIV+			Yes	Negative	No	Yes	Yes	No	Yes	1
18	Male	12	Not self-report HIV+			Yes	Negative	Yes	No	No	No	Yes	15
18	Male	12	Not self-report HIV+			Yes	Negative	Yes	No	No	Yes	Yes	2
18	Male	12	Not self-report HIV+			Yes	Negative	Yes	No	Yes	No	Yes	3
18	Male	12	Not self-report HIV+			Yes	Negative	Yes	No	Yes	Yes	Yes	1
18	Male	12	Not self-report HIV+			Yes	Negative	Yes	Yes	No	No	Yes	2
18	Male	12	Self-report HIV+	Yes	Yes			Yes	Yes	Yes	No	Yes	1
18	Male	13	Not self-report HIV+			No		No	No	No	No	No	19
18	Male	13	Not self-report HIV+			No		No	Yes	Yes	No	Yes	1
18	Male	13	Not self-report HIV+			No		No	No	No	No	No	2
18	Male	13	Not self-report HIV+			No		No	No	Yes	No	Yes	1
18	Male	13	Not self-report HIV+			Yes	Negative	No	No	No	No	No	64
18	Male	13	Not self-report HIV+			Yes	Negative	No	No	Yes	No	Yes	6
18	Male	13	Not self-report HIV+			Yes	Negative	No	No	Yes	Yes	Yes	1
18	Male	13	Not self-report HIV+			Yes	Negative	No	Yes	No	No	Yes	8
18	Male	13	Not self-report HIV+			Yes	Negative	No	Yes	Yes	No	Yes	1
18	Male	13	Not self-report HIV+			Yes	Negative	Yes	No	No	No	Yes	9
18	Male	13	Not self-report HIV+			Yes	Negative	Yes	No	No	Yes	Yes	2
18	Male	13	Not self-report HIV+			Yes	Negative	Yes	No	Yes	No	Yes	1
18	Male	13	Not self-report HIV+			Yes	Negative	Yes	Yes	No	No	Yes	1
18	Male	13	Not self-report HIV+			Yes	Negative	Yes	Yes	No	Yes	Yes	1
18	Male	13	Self-report HIV+	Yes	No			No	No	No	No	No	1
18	Male	13	Self-report HIV+	Yes	Yes			No	No	Yes	No	Yes	1
18	Male	14	Not self-report HIV+	No	No	Yes	Positive	No	No	Yes	No	Yes	1
18	Male	14	Not self-report HIV+			No		No	No	No	No	No	21
18	Male	14	Not self-report HIV+			No		No	No	Yes	No	Yes	3
18	Male	14	Not self-report HIV+			No		No	Yes	No	No	Yes	1
18	Male	14	Not self-report HIV+			No		Yes	No	No	No	Yes	1
18	Male	14	Not self-report HIV+			No		No	No	No	No	No	3
18	Male	14	Not self-report HIV+			Yes	Negative	No	No	No	No	No	71
18	Male	14	Not self-report HIV+			Yes	Negative	No	No	Yes	No	Yes	7
18	Male	14	Not self-report HIV+			Yes	Negative	No	No	Yes	Yes	Yes	1
18	Male	14	Not self-report HIV+			Yes	Negative	No	Yes	No	No	Yes	2
18	Male	14	Not self-report HIV+			Yes	Negative	No	Yes	No	Yes	Yes	2
18	Male	14	Not self-report HIV+			Yes	Negative	No	Yes	Yes	Yes	Yes	1
18	Male	14	Not self-report HIV+			Yes	Negative	Yes	No	No	No	Yes	6
18	Male	14	Not self-report HIV+			Yes	Negative	Yes	Yes	No	No	Yes	1
18	Male	14	Not self-report HIV+			Yes	Negative	Yes	Yes	No	Yes	Yes	1
18	Male	14	Self-report HIV+	Yes	No			Yes	No	No	No	Yes	1
18	Male	14	Self-report HIV+	Yes	Yes			No	No	No	No	No	2
18	Male	14	Self-report HIV+	Yes	Yes			No	Yes	No	No	Yes	2
18	Male	14	Self-report HIV+	Yes	Yes			Yes	No	No	Yes	Yes	1
18	Female	10	Not self-report HIV+			No		No	No	No	No	No	29
18	Female	10	Not self-report HIV+			No		No	No	No	Yes	Yes	1
18	Female	10	Not self-report HIV+			No		No	No	Yes	No	Yes	1
18	Female	10	Not self-report HIV+			No		No	Yes	No	No	Yes	1
18	Female	10	Not self-report HIV+			No		Yes	No	No	No	Yes	3
18	Female	10	Not self-report HIV+			No		Yes	Yes	No	No	Yes	1
18	Female	10	Not self-report HIV+			No		No	No	No	No	No	6
18	Female	10	Not self-report HIV+			No		No	No	Yes	No	Yes	1
18	Female	10	Not self-report HIV+			Yes	Negative	No	No	No	No	No	91
18	Female	10	Not self-report HIV+			Yes	Negative	No	No	No	Yes	Yes	2
18	Female	10	Not self-report HIV+			Yes	Negative	No	No	Yes	No	Yes	5
18	Female	10	Not self-report HIV+			Yes	Negative	No	No	Yes	Yes	Yes	1
18	Female	10	Not self-report HIV+			Yes	Negative	No	Yes	No	No	Yes	10
18	Female	10	Not self-report HIV+			Yes	Negative	No	Yes	No	Yes	Yes	2
18	Female	10	Not self-report HIV+			Yes	Negative	Yes	No	No	No	Yes	14
18	Female	10	Not self-report HIV+			Yes	Negative	Yes	No	No	Yes	Yes	3
18	Female	10	Not self-report HIV+			Yes	Negative	Yes	No	Yes	No	Yes	2
18	Female	10	Not self-report HIV+			Yes	Negative	Yes	Yes	No	No	Yes	6
18	Female	10	Not self-report HIV+			Yes	Negative	Yes	Yes	No	Yes	Yes	1
18	Female	11	Not self-report HIV+			No		No	No	No	No	No	23
18	Female	11	Not self-report HIV+			No		No	No	Yes	No	Yes	2
18	Female	11	Not self-report HIV+			No		No	Yes	No	No	Yes	1
18	Female	11	Not self-report HIV+			No		No	No	No	No	No	4
18	Female	11	Not self-report HIV+			Yes	Negative	No	No	No	No	No	93
18	Female	11	Not self-report HIV+			Yes	Negative	No	No	No	Yes	Yes	3
18	Female	11	Not self-report HIV+			Yes	Negative	No	No	Yes	No	Yes	9
18	Female	11	Not self-report HIV+			Yes	Negative	No	Yes	No	No	Yes	5
18	Female	11	Not self-report HIV+			Yes	Negative	No	Yes	No	Yes	Yes	1
18	Female	11	Not self-report HIV+			Yes	Negative	Yes	No	No	No	Yes	11
18	Female	11	Not self-report HIV+			Yes	Negative	Yes	No	No	Yes	Yes	1
18	Female	11	Not self-report HIV+			Yes	Negative	Yes	No	Yes	No	Yes	1
18	Female	11	Not self-report HIV+			Yes	Negative	Yes	Yes	No	No	Yes	2
18	Female	11	Self-report HIV+	Yes	Yes			Yes	Yes	No	No	Yes	2
18	Female	12	Not self-report HIV+			No		No	No	No	No	No	18
18	Female	12	Not self-report HIV+			No		No	No	Yes	No	Yes	1
18	Female	12	Not self-report HIV+			No		No	Yes	No	No	Yes	2
18	Female	12	Not self-report HIV+			No		No	Yes	Yes	No	Yes	1
18	Female	12	Not self-report HIV+			No		Yes	No	No	No	Yes	2
18	Female	12	Not self-report HIV+			No		No	No	No	No	No	6
18	Female	12	Not self-report HIV+			No		No	Yes	No	No	Yes	1
18	Female	12	Not self-report HIV+			Yes	Negative	No	No	No	No	No	85
18	Female	12	Not self-report HIV+			Yes	Negative	No	No	No	Yes	Yes	2
18	Female	12	Not self-report HIV+			Yes	Negative	No	No	Yes	No	Yes	9
18	Female	12	Not self-report HIV+			Yes	Negative	No	Yes	No	No	Yes	10
18	Female	12	Not self-report HIV+			Yes	Negative	No	Yes	No	Yes	Yes	1
18	Female	12	Not self-report HIV+			Yes	Negative	No	Yes	Yes	No	Yes	4
18	Female	12	Not self-report HIV+			Yes	Negative	Yes	No	No	No	Yes	4
18	Female	12	Not self-report HIV+			Yes	Negative	Yes	No	No	Yes	Yes	1
18	Female	12	Not self-report HIV+			Yes	Negative	Yes	Yes	No	No	Yes	3
18	Female	12	Self-report HIV+	Yes	Yes			No	No	No	No	No	1
18	Female	12	Self-report HIV+	Yes	Yes			No	No	Yes	No	Yes	1
18	Female	13	Not self-report HIV+			No		No	No	No	No	No	37
18	Female	13	Not self-report HIV+			No		No	No	Yes	No	Yes	3
18	Female	13	Not self-report HIV+			No		No	Yes	No	No	Yes	1
18	Female	13	Not self-report HIV+			No		Yes	No	No	No	Yes	2
18	Female	13	Not self-report HIV+			No		No	No	No	No	No	4
18	Female	13	Not self-report HIV+			No		No	No	Yes	No	Yes	1
18	Female	13	Not self-report HIV+			No		Yes	No	No	No	Yes	1
18	Female	13	Not self-report HIV+			Yes	Negative	No	No	No	No	No	80
18	Female	13	Not self-report HIV+			Yes	Negative	No	No	No	Yes	Yes	2
18	Female	13	Not self-report HIV+			Yes	Negative	No	No	Yes	No	Yes	8
18	Female	13	Not self-report HIV+			Yes	Negative	No	Yes	No	No	Yes	7
18	Female	13	Not self-report HIV+			Yes	Negative	No	Yes	No	Yes	Yes	2
18	Female	13	Not self-report HIV+			Yes	Negative	No	Yes	Yes	No	Yes	2
18	Female	13	Not self-report HIV+			Yes	Negative	Yes	No	No	No	Yes	8
18	Female	13	Not self-report HIV+			Yes	Negative	Yes	No	No	Yes	Yes	2
18	Female	13	Not self-report HIV+			Yes	Negative	Yes	No	Yes	No	Yes	2
18	Female	13	Not self-report HIV+			Yes	Negative	Yes	Yes	No	No	Yes	1
18	Female	13	Not self-report HIV+			Yes	Negative	Yes	Yes	Yes	No	Yes	1
18	Female	13	Self-report HIV+	Yes	Yes			No	No	Yes	No	Yes	1
18	Female	13	Self-report HIV+	Yes	Yes			No	Yes	No	No	Yes	1
18	Female	13	Self-report HIV+	Yes	Yes			Yes	No	Yes	No	Yes	1
18	Female	14	Not self-report HIV+			No		No	No	No	No	No	19
18	Female	14	Not self-report HIV+			No		Yes	No	No	No	Yes	1
18	Female	14	Not self-report HIV+			No		No	No	No	No	No	5
18	Female	14	Not self-report HIV+			No		Yes	No	No	Yes	Yes	1
18	Female	14	Not self-report HIV+			Yes	Negative	No	No	No	No	No	90
18	Female	14	Not self-report HIV+			Yes	Negative	No	No	No	Yes	Yes	1
18	Female	14	Not self-report HIV+			Yes	Negative	No	No	Yes	No	Yes	10
18	Female	14	Not self-report HIV+			Yes	Negative	No	No	Yes	Yes	Yes	1
18	Female	14	Not self-report HIV+			Yes	Negative	No	Yes	No	No	Yes	9
18	Female	14	Not self-report HIV+			Yes	Negative	No	Yes	Yes	No	Yes	1
18	Female	14	Not self-report HIV+			Yes	Negative	Yes	No	No	No	Yes	7
18	Female	14	Not self-report HIV+			Yes	Negative	Yes	No	No	Yes	Yes	2
18	Female	14	Not self-report HIV+			Yes	Negative	Yes	No	Yes	No	Yes	2
18	Female	14	Not self-report HIV+			Yes	Negative	Yes	Yes	No	No	Yes	1
18	Female	14	Self-report HIV+	Yes	Yes			No	Yes	Yes	No	Yes	1
18	Female	14	Self-report HIV+	Yes	Yes			Yes	No	No	No	Yes	1
19	Male	10	Not self-report HIV+	No	No	Yes	Positive	No	Yes	No	No	Yes	1
19	Male	10	Not self-report HIV+			No		No	No	No	No	No	13
19	Male	10	Not self-report HIV+			Yes	Negative	No	No	No	No	No	58
19	Male	10	Not self-report HIV+			Yes	Negative	No	No	No	Yes	Yes	1
19	Male	10	Not self-report HIV+			Yes	Negative	No	No	Yes	No	Yes	2
19	Male	10	Not self-report HIV+			Yes	Negative	No	Yes	No	No	Yes	3
19	Male	10	Not self-report HIV+			Yes	Negative	Yes	No	No	No	Yes	6
19	Male	10	Not self-report HIV+			Yes	Negative	Yes	No	Yes	No	Yes	1
19	Male	10	Not self-report HIV+			Yes	Negative	Yes	Yes	No	No	Yes	2
19	Male	10	Not self-report HIV+			Yes	Negative	Yes	Yes	No	Yes	Yes	1
19	Male	11	Not self-report HIV+			No		No	No	No	No	No	12
19	Male	11	Not self-report HIV+			No		No	No	Yes	No	Yes	1
19	Male	11	Not self-report HIV+			No		No	No	No	No	No	1
19	Male	11	Not self-report HIV+			Yes	Negative	No	No	No	No	No	56
19	Male	11	Not self-report HIV+			Yes	Negative	No	No	No	Yes	Yes	1
19	Male	11	Not self-report HIV+			Yes	Negative	No	No	Yes	No	Yes	1
19	Male	11	Not self-report HIV+			Yes	Negative	Yes	No	No	No	Yes	3
19	Male	11	Not self-report HIV+			Yes	Negative	Yes	No	No	Yes	Yes	1
19	Male	11	Not self-report HIV+			Yes	Negative	Yes	No	Yes	Yes	Yes	1
19	Male	11	Not self-report HIV+			Yes	Negative	Yes	Yes	No	No	Yes	1
19	Male	12	Not self-report HIV+			No		No	No	No	No	No	16
19	Male	12	Not self-report HIV+			No		No	No	No	No	No	1
19	Male	12	Not self-report HIV+			Yes	Negative	No	No	No	No	No	57
19	Male	12	Not self-report HIV+			Yes	Negative	No	No	No	Yes	Yes	1
19	Male	12	Not self-report HIV+			Yes	Negative	No	No	Yes	No	Yes	7
19	Male	12	Not self-report HIV+			Yes	Negative	No	Yes	No	No	Yes	2
19	Male	13	Not self-report HIV+			No		No	No	No	No	No	14
19	Male	13	Not self-report HIV+			Yes	Negative	No	No	No	No	No	61
19	Male	13	Not self-report HIV+			Yes	Negative	No	No	No	Yes	Yes	3
19	Male	13	Not self-report HIV+			Yes	Negative	No	No	Yes	No	Yes	1
19	Male	13	Not self-report HIV+			Yes	Negative	No	Yes	No	Yes	Yes	2
19	Male	13	Not self-report HIV+			Yes	Negative	Yes	No	No	No	Yes	6
19	Male	14	Not self-report HIV+			No		No	No	No	No	No	7
19	Male	14	Not self-report HIV+			No		No	No	No	No	No	2
19	Male	14	Not self-report HIV+			Yes	Negative	No	No	No	No	No	63
19	Male	14	Not self-report HIV+			Yes	Negative	No	No	No	Yes	Yes	1
19	Male	14	Not self-report HIV+			Yes	Negative	No	No	Yes	No	Yes	3
19	Male	14	Not self-report HIV+			Yes	Negative	Yes	No	No	No	Yes	4
19	Male	14	Not self-report HIV+			Yes	Negative	Yes	No	No	Yes	Yes	3
19	Male	14	Not self-report HIV+			Yes	Negative	Yes	No	Yes	No	Yes	3
19	Male	14	Not self-report HIV+			Yes	Negative	Yes	No	Yes	Yes	Yes	1
19	Female	10	Not self-report HIV+			No		No	No	No	No	No	18
19	Female	10	Not self-report HIV+			No		No	Yes	No	No	Yes	1
19	Female	10	Not self-report HIV+			No		Yes	No	No	No	Yes	1
19	Female	10	Not self-report HIV+			No		No	No	No	No	No	1
19	Female	10	Not self-report HIV+			Yes	Negative	No	No	No	No	No	61
19	Female	10	Not self-report HIV+			Yes	Negative	No	No	Yes	No	Yes	6
19	Female	10	Not self-report HIV+			Yes	Negative	No	Yes	No	No	Yes	1
19	Female	10	Not self-report HIV+			Yes	Negative	No	Yes	Yes	Yes	Yes	1
19	Female	10	Not self-report HIV+			Yes	Negative	Yes	No	No	No	Yes	3
19	Female	10	Not self-report HIV+			Yes	Negative	Yes	No	Yes	No	Yes	2
19	Female	10	Not self-report HIV+			Yes	Negative	Yes	No	Yes	Yes	Yes	1
19	Female	10	Not self-report HIV+			Yes	Negative	Yes	Yes	No	No	Yes	1
19	Female	10	Self-report HIV+	Yes	Yes			Yes	No	Yes	No	Yes	1
19	Female	11	Not self-report HIV+			No		No	No	No	No	No	14
19	Female	11	Not self-report HIV+			Yes	Negative	No	No	No	No	No	65
19	Female	11	Not self-report HIV+			Yes	Negative	No	No	No	Yes	Yes	1
19	Female	11	Not self-report HIV+			Yes	Negative	No	No	Yes	No	Yes	4
19	Female	11	Not self-report HIV+			Yes	Negative	No	No	Yes	Yes	Yes	2
19	Female	11	Not self-report HIV+			Yes	Negative	No	Yes	No	No	Yes	1
19	Female	11	Not self-report HIV+			Yes	Negative	Yes	No	No	No	Yes	4
19	Female	11	Not self-report HIV+			Yes	Negative	Yes	No	Yes	No	Yes	1
19	Female	12	Not self-report HIV+			No		No	No	No	No	No	13
19	Female	12	Not self-report HIV+			No		No	No	Yes	No	Yes	2
19	Female	12	Not self-report HIV+			No		No	No	No	No	No	1
19	Female	12	Not self-report HIV+			Yes	Negative	No	No	No	No	No	77
19	Female	12	Not self-report HIV+			Yes	Negative	No	No	Yes	No	Yes	4
19	Female	12	Not self-report HIV+			Yes	Negative	No	Yes	No	No	Yes	2
19	Female	12	Not self-report HIV+			Yes	Negative	Yes	No	No	No	Yes	4
19	Female	12	Not self-report HIV+			Yes	Negative	Yes	No	No	Yes	Yes	1
19	Female	12	Not self-report HIV+			Yes	Negative	Yes	No	Yes	No	Yes	1
19	Female	12	Self-report HIV+	Yes	Yes			No	No	No	No	No	1
19	Female	12	Self-report HIV+	Yes	Yes			No	No	Yes	No	Yes	1
19	Female	13	Not self-report HIV+			No		No	No	No	No	No	13
19	Female	13	Not self-report HIV+			No		Yes	No	No	No	Yes	1
19	Female	13	Not self-report HIV+			No		No	No	No	No	No	1
19	Female	13	Not self-report HIV+			No		No	No	Yes	No	Yes	1
19	Female	13	Not self-report HIV+			Yes	Negative	No	No	No	No	No	78
19	Female	13	Not self-report HIV+			Yes	Negative	No	No	No	Yes	Yes	1
19	Female	13	Not self-report HIV+			Yes	Negative	No	No	Yes	No	Yes	8
19	Female	13	Not self-report HIV+			Yes	Negative	No	Yes	No	No	Yes	1
19	Female	13	Not self-report HIV+			Yes	Negative	No	Yes	No	Yes	Yes	1
19	Female	13	Not self-report HIV+			Yes	Negative	Yes	No	No	No	Yes	3
19	Female	13	Not self-report HIV+			Yes	Negative	Yes	No	No	Yes	Yes	1
19	Female	13	Not self-report HIV+			Yes	Negative	Yes	No	Yes	No	Yes	1
19	Female	13	Not self-report HIV+			Yes	Negative	Yes	Yes	No	No	Yes	1
19	Female	14	Not self-report HIV+			No		No	No	No	No	No	15
19	Female	14	Not self-report HIV+			No		Yes	No	No	No	Yes	1
19	Female	14	Not self-report HIV+			Yes	Negative	No	No	No	No	No	62
19	Female	14	Not self-report HIV+			Yes	Negative	No	No	Yes	No	Yes	1
19	Female	14	Not self-report HIV+			Yes	Negative	No	Yes	No	No	Yes	3
19	Female	14	Not self-report HIV+			Yes	Negative	No	Yes	No	Yes	Yes	1
19	Female	14	Not self-report HIV+			Yes	Negative	No	Yes	Yes	No	Yes	2
19	Female	14	Not self-report HIV+			Yes	Negative	Yes	No	No	No	Yes	1
19	Female	14	Not self-report HIV+			Yes	Negative	Yes	No	No	Yes	Yes	1
19	Female	14	Not self-report HIV+			Yes	Negative	Yes	No	Yes	No	Yes	1
19	Female	14	Self-report HIV+	Yes	Yes			Yes	Yes	Yes	No	Yes	1
20	Male	10	Not self-report HIV+			No		No	No	No	No	No	56
20	Male	10	Not self-report HIV+			No		No	No	No	No	No	2
20	Male	10	Not self-report HIV+			No		Yes	No	No	No	Yes	1
20	Male	10	Not self-report HIV+			Yes	Negative	No	No	No	No	No	57
20	Male	10	Not self-report HIV+			Yes	Negative	No	No	Yes	No	Yes	4
20	Male	10	Not self-report HIV+			Yes	Negative	No	Yes	No	Yes	Yes	1
20	Male	10	Not self-report HIV+			Yes	Negative	Yes	No	No	No	Yes	4
20	Male	10	Not self-report HIV+			Yes	Negative	Yes	No	No	Yes	Yes	1
20	Male	10	Not self-report HIV+			Yes	Negative	Yes	No	Yes	No	Yes	1
20	Male	10	Self-report HIV+	Yes	Yes			No	No	No	No	No	1
20	Male	11	Not self-report HIV+			No		No	No	No	No	No	53
20	Male	11	Not self-report HIV+			No		No	No	No	No	No	3
20	Male	11	Not self-report HIV+			Yes	Negative	No	No	No	No	No	69
20	Male	11	Not self-report HIV+			Yes	Negative	No	No	Yes	No	Yes	3
20	Male	11	Not self-report HIV+			Yes	Negative	No	Yes	Yes	Yes	Yes	1
20	Male	11	Not self-report HIV+			Yes	Negative	Yes	No	No	No	Yes	4
20	Male	11	Not self-report HIV+			Yes	Negative	Yes	Yes	Yes	No	Yes	1
20	Male	11	Self-report HIV+	Yes	Yes			No	No	No	No	No	1
20	Male	12	Not self-report HIV+			No		No	No	No	No	No	45
20	Male	12	Not self-report HIV+			No		No	No	Yes	No	Yes	2
20	Male	12	Not self-report HIV+			No		No	No	No	No	No	2
20	Male	12	Not self-report HIV+			Yes	Negative	No	No	No	No	No	72
20	Male	12	Not self-report HIV+			Yes	Negative	No	No	No	Yes	Yes	1
20	Male	12	Not self-report HIV+			Yes	Negative	No	No	Yes	No	Yes	1
20	Male	12	Not self-report HIV+			Yes	Negative	No	Yes	No	No	Yes	1
20	Male	12	Not self-report HIV+			Yes	Negative	No	Yes	Yes	No	Yes	1
20	Male	12	Not self-report HIV+			Yes	Negative	Yes	No	No	No	Yes	2
20	Male	12	Not self-report HIV+			Yes	Negative	Yes	Yes	No	No	Yes	1
20	Male	12	Self-report HIV+	Yes	Yes			No	No	No	No	No	2
20	Male	12	Self-report HIV+	Yes	Yes			Yes	No	No	No	Yes	1
20	Male	13	Not self-report HIV+			No		No	No	No	No	No	45
20	Male	13	Not self-report HIV+			No		No	No	Yes	No	Yes	1
20	Male	13	Not self-report HIV+			No		No	No	No	No	No	3
20	Male	13	Not self-report HIV+			No		No	No	Yes	No	Yes	1
20	Male	13	Not self-report HIV+			Yes	Negative	No	No	No	No	No	69
20	Male	13	Not self-report HIV+			Yes	Negative	No	No	Yes	No	Yes	3
20	Male	14	Not self-report HIV+			No		No	No	No	No	No	41
20	Male	14	Not self-report HIV+			No		No	No	Yes	No	Yes	2
20	Male	14	Not self-report HIV+			No		No	No	No	No	No	5
20	Male	14	Not self-report HIV+			Yes	Negative	No	No	No	No	No	75
20	Male	14	Not self-report HIV+			Yes	Negative	No	No	Yes	No	Yes	2
20	Male	14	Not self-report HIV+			Yes	Negative	No	No	Yes	Yes	Yes	1
20	Male	14	Not self-report HIV+			Yes	Negative	No	Yes	No	No	Yes	3
20	Male	14	Not self-report HIV+			Yes	Negative	Yes	No	No	No	Yes	2
20	Male	14	Not self-report HIV+			Yes	Negative	Yes	Yes	No	No	Yes	1
20	Male	14	Self-report HIV+	Yes	Yes			No	No	No	No	No	2
20	Female	10	Not self-report HIV+			No		No	No	No	No	No	60
20	Female	10	Not self-report HIV+			No		Yes	No	No	No	Yes	1
20	Female	10	Not self-report HIV+			No		Yes	No	No	Yes	Yes	1
20	Female	10	Not self-report HIV+			No		No	No	No	No	No	4
20	Female	10	Not self-report HIV+			Yes	Negative	No	No	No	No	No	66
20	Female	10	Not self-report HIV+			Yes	Negative	No	No	Yes	No	Yes	1
20	Female	10	Not self-report HIV+			Yes	Negative	No	Yes	No	No	Yes	4
20	Female	10	Not self-report HIV+			Yes	Negative	Yes	No	No	No	Yes	2
20	Female	10	Not self-report HIV+			Yes	Negative	Yes	No	No	Yes	Yes	1
20	Female	10	Not self-report HIV+			Yes	Negative	Yes	No	Yes	No	Yes	1
20	Female	11	Not self-report HIV+			No		No	No	No	No	No	59
20	Female	11	Not self-report HIV+			No		No	No	Yes	No	Yes	1
20	Female	11	Not self-report HIV+			No		No	No	No	No	No	3
20	Female	11	Not self-report HIV+			Yes	Negative	No	No	No	No	No	78
20	Female	11	Not self-report HIV+			Yes	Negative	No	No	Yes	No	Yes	5
20	Female	11	Not self-report HIV+			Yes	Negative	No	Yes	No	No	Yes	3
20	Female	11	Not self-report HIV+			Yes	Negative	No	Yes	Yes	No	Yes	1
20	Female	11	Not self-report HIV+			Yes	Negative	Yes	No	No	No	Yes	3
20	Female	11	Self-report HIV+	Yes	Yes			No	No	No	No	No	1
20	Female	12	Not self-report HIV+			No		No	No	No	No	No	40
20	Female	12	Not self-report HIV+			No		No	Yes	No	No	Yes	1
20	Female	12	Not self-report HIV+			No		No	No	No	No	No	2
20	Female	12	Not self-report HIV+			Yes	Negative	No	No	No	No	No	63
20	Female	12	Not self-report HIV+			Yes	Negative	No	No	Yes	No	Yes	5
20	Female	12	Not self-report HIV+			Yes	Negative	No	Yes	No	No	Yes	2
20	Female	12	Not self-report HIV+			Yes	Negative	No	Yes	No	Yes	Yes	1
20	Female	12	Not self-report HIV+			Yes	Negative	Yes	No	No	No	Yes	1
20	Female	12	Self-report HIV+	Yes	Yes			No	No	No	No	No	1
20	Female	13	Not self-report HIV+	No	No	Yes	Positive	Yes	No	No	No	Yes	1
20	Female	13	Not self-report HIV+			No		No	No	No	No	No	41
20	Female	13	Not self-report HIV+			No		No	No	No	No	No	3
20	Female	13	Not self-report HIV+			Yes	Negative	No	No	No	No	No	63
20	Female	13	Not self-report HIV+			Yes	Negative	No	No	Yes	No	Yes	1
20	Female	13	Not self-report HIV+			Yes	Negative	No	Yes	No	No	Yes	3
20	Female	13	Not self-report HIV+			Yes	Negative	Yes	No	No	No	Yes	4
20	Female	13	Not self-report HIV+			Yes	Negative	Yes	No	No	Yes	Yes	1
20	Female	13	Self-report HIV+	Yes	Yes			No	No	Yes	No	Yes	1
20	Female	13	Self-report HIV+	Yes	Yes			Yes	Yes	No	No	Yes	1
20	Female	14	Not self-report HIV+			No		No	No	No	No	No	34
20	Female	14	Not self-report HIV+			No		No	No	Yes	No	Yes	2
20	Female	14	Not self-report HIV+			No		No	No	No	No	No	2
20	Female	14	Not self-report HIV+			No		No	Yes	No	No	Yes	1
20	Female	14	Not self-report HIV+			Yes	Negative	No	No	No	No	No	65
20	Female	14	Not self-report HIV+			Yes	Negative	No	No	Yes	No	Yes	3
20	Female	14	Not self-report HIV+			Yes	Negative	No	Yes	No	No	Yes	1
20	Female	14	Not self-report HIV+			Yes	Negative	Yes	No	No	No	Yes	1
